# Supplementary material for: Genome-wide characterization and expression analysis of Erf gene family in cotton
Source: BMC Plant Biol. 2022 Mar 22;22:134. doi: 10.1186/s12870-022-03521-z (PMC8939120; doi:10.1186/s12870-022-03521-z)
Supplement: Supplementary file 2 — Additional file 2. [file 12870_2022_3521_MOESM2_ESM.zip]

Archive with 2 entries (2 files):
- Supplementary file 2.xlsx
- supplementary file 2A.xlsx
