# Supplementary material for: Genome-wide characterization and expression analysis of Erf gene family in cotton
Source: BMC Plant Biol. 2022 Mar 22;22:134. doi: 10.1186/s12870-022-03521-z (PMC8939120; doi:10.1186/s12870-022-03521-z)
Supplement: Supplementary file 2 — Additional file 2. [file 12870_2022_3521_MOESM2_ESM.zip › Supplementary file 2.xlsx]

## Sheet: G. arboreum
Suppplemantary Table 2: Dispersed, segmental, tendam and proximal duplications of G. arboreum
Dispersed	WGD or segmental	Tandem	Proximal
Gar-ERF-1A.5	Gar-ERF-1A.1	Gar-ERF-2A.4	Gar-ERF-11A.3
Gar-ERF-3A.4	Gar-ERF-1A.2	Gar-ERF-5A.7	Gar-ERF-13A.4
Gar-ERF-3A.5	Gar-ERF-1A.3	Gar-ERF-5A.8
Gar-ERF-3A.6	Gar-ERF-1A.4	Gar-ERF-7A.6
Gar-ERF-5A.3	Gar-ERF-1A.6	Gar-ERF-7A.13
Gar-ERF-6A.4	Gar-ERF-1A.7	Gar-ERF-7A.14
Gar-ERF-7A.4	Gar-ERF-2A.1	Gar-ERF-8A.2
Gar-ERF-7A.9	Gar-ERF-2A.2	Gar-ERF-8A.8
Gar-ERF-10A.5	Gar-ERF-2A.3	Gar-ERF-9A.6
Gar-ERF-10A.8	Gar-ERF-2A.5	Gar-ERF-9A.7
Gar-ERF-11A.14	Gar-ERF-3A.1	Gar-ERF-9A.8
	Gar-ERF-3A.2	Gar-ERF-12A.4
	Gar-ERF-3A.3	Gar-ERF-12A.13
	Gar-ERF-3A.7
	Gar-ERF-3A.8
	Gar-ERF-3A.9
	Gar-ERF-4A.1
	Gar-ERF-4A.2
	Gar-ERF-5A.1
	Gar-ERF-5A.2
	Gar-ERF-5A.4
	Gar-ERF-5A.5
	Gar-ERF-5A.6
	Gar-ERF-5A.9
	Gar-ERF-6A.1
	Gar-ERF-6A.2
	Gar-ERF-6A.3
	Gar-ERF-6A.5
	Gar-ERF-6A.6
	Gar-ERF-6A.7
	Gar-ERF-6A.8
	Gar-ERF-7A.1
	Gar-ERF-7A.2
	Gar-ERF-7A.3
	Gar-ERF-7A.5
	Gar-ERF-7A.7
	Gar-ERF-7A.8
	Gar-ERF-7A.10
	Gar-ERF-7A.11
	Gar-ERF-7A.12
	Gar-ERF-8A.1
	Gar-ERF-8A.3
	Gar-ERF-8A.4
	Gar-ERF-8A.5
	Gar-ERF-8A.6
	Gar-ERF-8A.7
	Gar-ERF-8A.9
	Gar-ERF-8A.10
	Gar-ERF-8A.11
	Gar-ERF-8A.12
	Gar-ERF-8A.13
	Gar-ERF-8A.14
	Gar-ERF-9A.1
	Gar-ERF-9A.2
	Gar-ERF-9A.3
	Gar-ERF-9A.4
	Gar-ERF-9A.5
	Gar-ERF-10A.1
	Gar-ERF-10A.2
	Gar-ERF-10A.3
	Gar-ERF-10A.4
	Gar-ERF-10A.6
	Gar-ERF-10A.7
	Gar-ERF-11A.1
	Gar-ERF-11A.2
	Gar-ERF-11A.4
	Gar-ERF-11A.5
	Gar-ERF-11A.6
	Gar-ERF-11A.7
	Gar-ERF-11A.8
	Gar-ERF-11A.9
	Gar-ERF-11A.10
	Gar-ERF-11A.11
	Gar-ERF-11A.12
	Gar-ERF-11A.13
	Gar-ERF-11A.15
	Gar-ERF-12A.1
	Gar-ERF-12A.2
	Gar-ERF-12A.3
	Gar-ERF-12A.5
	Gar-ERF-12A.6
	Gar-ERF-12A.7
	Gar-ERF-12A.8
	Gar-ERF-12A.9
	Gar-ERF-12A.10
	Gar-ERF-12A.11
	Gar-ERF-12A.12
	Gar-ERF-12A.14
	Gar-ERF-12A.15
	Gar-ERF-13A.1
	Gar-ERF-13A.2
	Gar-ERF-13A.3

## Sheet: G. raimondii
Suppplemantary Table 2: Dispersed, segmental, tendam and proximal duplications of G. raimondii
Dispersed	Tandem	WGD or Segmental
Gra-ERF-1D.2	Gra-ERF-1D.6	Gra-ERF-1D.1
Gra-ERF-1D.4	Gra-ERF-1D.13	Gra-ERF-1D.3
Gra-ERF-2D.4	Gra-ERF-4D.3	Gra-ERF-1D.5
Gra-ERF-3D.3	Gra-ERF-4D.9	Gra-ERF-1D.7
Gra-ERF-3D.4	Gra-ERF-6D.6	Gra-ERF-1D.8
Gra-ERF-3D.7	Gra-ERF-6D.7	Gra-ERF-1D.9
Gra-ERF-4D.1	Gra-ERF-6D.8	Gra-ERF-1D.10
Gra-ERF-4D.2	Gra-ERF-7D.14	Gra-ERF-1D.11
Gra-ERF-4D.11	Gra-ERF-8D.15	Gra-ERF-1D.12
Gra-ERF-4D.15	Gra-ERF-9D.4	Gra-ERF-1D.14
Gra-ERF-5D.4	Gra-ERF-9D.7	Gra-ERF-2D.1
Gra-ERF-5D.5	Gra-ERF-9D.8	Gra-ERF-2D.2
Gra-ERF-5D.6	Gra-ERF-13D.3	Gra-ERF-2D.3
Gra-ERF-5D.7		Gra-ERF-2D.5
Gra-ERF-6D.2		Gra-ERF-3D.1
Gra-ERF-7D.1		Gra-ERF-3D.2
Gra-ERF-7D.3		Gra-ERF-3D.5
Gra-ERF-7D.5		Gra-ERF-3D.6
Gra-ERF-7D.12		Gra-ERF-3D.8
Gra-ERF-7D.15		Gra-ERF-4D.4
Gra-ERF-8D.9		Gra-ERF-4D.5
Gra-ERF-8D.12		Gra-ERF-4D.6
Gra-ERF-9D.3		Gra-ERF-4D.7
Gra-ERF-9D.6		Gra-ERF-4D.8
Gra-ERF-9D.9		Gra-ERF-4D.10
Gra-ERF-10D.1		Gra-ERF-4D.12
Gra-ERF-10D.3		Gra-ERF-4D.13
Gra-ERF-10D.5		Gra-ERF-4D.14
Gra-ERF-11D.1		Gra-ERF-5D.1
Gra-ERF-11D.3		Gra-ERF-5D.2
Gra-ERF-11D.5		Gra-ERF-5D.3
Gra-ERF-12D.1		Gra-ERF-5D.8
Gra-ERF-13D.1		Gra-ERF-6D.1
		Gra-ERF-6D.3
		Gra-ERF-6D.4
		Gra-ERF-6D.5
		Gra-ERF-7D.2
		Gra-ERF-7D.4
		Gra-ERF-7D.6
		Gra-ERF-7D.7
		Gra-ERF-7D.8
		Gra-ERF-7D.9
		Gra-ERF-7D.10
		Gra-ERF-7D.11
		Gra-ERF-7D.13
		Gra-ERF-8D.1
		Gra-ERF-8D.2
		Gra-ERF-8D.3
		Gra-ERF-8D.4
		Gra-ERF-8D.5
		Gra-ERF-8D.6
		Gra-ERF-8D.7
		Gra-ERF-8D.8
		Gra-ERF-8D.10
		Gra-ERF-8D.11
		Gra-ERF-8D.13
		Gra-ERF-8D.14
		Gra-ERF-8D.16
		Gra-ERF-8D.17
		Gra-ERF-9D.1
		Gra-ERF-9D.2
		Gra-ERF-9D.5
		Gra-ERF-9D.10
		Gra-ERF-9D.11
		Gra-ERF-10D.2
		Gra-ERF-10D.4
		Gra-ERF-10D.6
		Gra-ERF-10D.7
		Gra-ERF-11D.2
		Gra-ERF-11D.4
		Gra-ERF-11D.6
		Gra-ERF-11D.7
		Gra-ERF-12D.2
		Gra-ERF-13D.2

## Sheet: G. barbedense
Suppplemantary Table 2: Dispersed, segmental, tendam and proximal duplications of G. barbadense
WGD or Segmental	Tandem	Dispersed	Proximal
Gba-ERF-1A.1	Gba-ERF-4A.3	Gba-ERF-3A.3	Gba-ERF-9A.4
Gba-ERF-1A.2	Gba-ERF-4A.4	Gba-ERF-5A.3	Gba-ERF-10A.9
Gba-ERF-2A.1	Gba-ERF-5A.6	Gba-ERF-8A.5	Gba-ERF-8D.10
Gba-ERF-2A.2	Gba-ERF-6A.2	Gba-ERF-12A.2
Gba-ERF-2A.3	Gba-ERF-7A.4	Gba-ERF-12A.8
Gba-ERF-2A.4	Gba-ERF-7A.9	Gba-ERF-12A.9
Gba-ERF-2A.5	Gba-ERF-8A.4	Gba-ERF-1D.3
Gba-ERF-2A.6	Gba-ERF-10A.7	Gba-ERF-3D.6
Gba-ERF-3A.1	Gba-ERF-11A.8	Gba-ERF-5D.8
Gba-ERF-3A.2	Gba-ERF-11A.9	Gba-ERF-6D.6
Gba-ERF-3A.4	Gba-ERF-13A.1	Gba-ERF-12D.7
Gba-ERF-3A.5	Gba-ERF-13A.2	Gba-ERF-12D.14
Gba-ERF-3A.6	Gba-ERF-7D.13	Gba-ERF-13D.2
Gba-ERF-4A.1	Gba-ERF-7D.14
Gba-ERF-4A.2	Gba-ERF-11D.13
Gba-ERF-4A.5
Gba-ERF-4A.6
Gba-ERF-4A.7
Gba-ERF-5A.1
Gba-ERF-5A.2
Gba-ERF-5A.4
Gba-ERF-5A.5
Gba-ERF-5A.7
Gba-ERF-6A.1
Gba-ERF-6A.3
Gba-ERF-6A.4
Gba-ERF-6A.5
Gba-ERF-6A.6
Gba-ERF-7A.1
Gba-ERF-7A.2
Gba-ERF-7A.3
Gba-ERF-7A.5
Gba-ERF-7A.6
Gba-ERF-7A.7
Gba-ERF-7A.8
Gba-ERF-7A.10
Gba-ERF-8A.1
Gba-ERF-8A.2
Gba-ERF-8A.3
Gba-ERF-8A.6
Gba-ERF-8A.7
Gba-ERF-8A.8
Gba-ERF-8A.9
Gba-ERF-8A.10
Gba-ERF-8A.11
Gba-ERF-8A.12
Gba-ERF-8A.13
Gba-ERF-9A.1
Gba-ERF-9A.2
Gba-ERF-9A.3
Gba-ERF-10A.1
Gba-ERF-10A.2
Gba-ERF-10A.3
Gba-ERF-10A.4
Gba-ERF-10A.5
Gba-ERF-10A.6
Gba-ERF-10A.8
Gba-ERF-10A.10
Gba-ERF-11A.1
Gba-ERF-11A.2
Gba-ERF-11A.3
Gba-ERF-11A.4
Gba-ERF-11A.5
Gba-ERF-11A.6
Gba-ERF-11A.7
Gba-ERF-12A.1
Gba-ERF-12A.3
Gba-ERF-12A.4
Gba-ERF-12A.5
Gba-ERF-12A.6
Gba-ERF-12A.7
Gba-ERF-12A.10
Gba-ERF-12A.11
Gba-ERF-12A.12
Gba-ERF-12A.13
Gba-ERF-12A.14
Gba-ERF-12A.15
Gba-ERF-13A.3
Gba-ERF-1D.1
Gba-ERF-1D.2
Gba-ERF-1D.4
Gba-ERF-1D.5
Gba-ERF-2D.1
Gba-ERF-2D.2
Gba-ERF-2D.3
Gba-ERF-2D.4
Gba-ERF-2D.5
Gba-ERF-2D.6
Gba-ERF-2D.7
Gba-ERF-3D.1
Gba-ERF-3D.2
Gba-ERF-3D.3
Gba-ERF-3D.4
Gba-ERF-3D.5
Gba-ERF-3D.7
Gba-ERF-4D.1
Gba-ERF-4D.2
Gba-ERF-4D.3
Gba-ERF-5D.1
Gba-ERF-5D.2
Gba-ERF-5D.3
Gba-ERF-5D.4
Gba-ERF-5D.5
Gba-ERF-5D.6
Gba-ERF-5D.7
Gba-ERF-5D.9
Gba-ERF-5D.10
Gba-ERF-6D.1
Gba-ERF-6D.2
Gba-ERF-6D.3
Gba-ERF-6D.4
Gba-ERF-6D.5
Gba-ERF-7D.1
Gba-ERF-7D.2
Gba-ERF-7D.3
Gba-ERF-7D.4
Gba-ERF-7D.5
Gba-ERF-7D.6
Gba-ERF-7D.7
Gba-ERF-7D.8
Gba-ERF-7D.9
Gba-ERF-7D.10
Gba-ERF-7D.11
Gba-ERF-7D.12
Gba-ERF-8D.1
Gba-ERF-8D.2
Gba-ERF-8D.3
Gba-ERF-8D.4
Gba-ERF-8D.5
Gba-ERF-8D.6
Gba-ERF-8D.7
Gba-ERF-8D.8
Gba-ERF-8D.9
Gba-ERF-8D.11
Gba-ERF-8D.12
Gba-ERF-8D.13
Gba-ERF-8D.14
Gba-ERF-8D.15
Gba-ERF-9D.1
Gba-ERF-9D.2
Gba-ERF-9D.3
Gba-ERF-9D.4
Gba-ERF-9D.5
Gba-ERF-9D.6
Gba-ERF-9D.7
Gba-ERF-9D.8
Gba-ERF-10D.1
Gba-ERF-10D.2
Gba-ERF-10D.3
Gba-ERF-10D.4
Gba-ERF-10D.5
Gba-ERF-10D.6
Gba-ERF-10D.7
Gba-ERF-11D.1
Gba-ERF-11D.2
Gba-ERF-11D.3
Gba-ERF-11D.4
Gba-ERF-11D.5
Gba-ERF-11D.6
Gba-ERF-11D.7
Gba-ERF-11D.8
Gba-ERF-11D.9
Gba-ERF-11D.10
Gba-ERF-11D.11
Gba-ERF-11D.12
Gba-ERF-11D.14
Gba-ERF-11D.15
Gba-ERF-12D.1
Gba-ERF-12D.2
Gba-ERF-12D.3
Gba-ERF-12D.4
Gba-ERF-12D.5
Gba-ERF-12D.6
Gba-ERF-12D.8
Gba-ERF-12D.9
Gba-ERF-12D.10
Gba-ERF-12D.11
Gba-ERF-12D.12
Gba-ERF-12D.13
Gba-ERF-13D.1
Gba-ERF-13D.3
Gba-ERF-13D.4

## Sheet: G. hirsutum
Suppplemantary Table 2: Dispersed, segmental, tendam and proximal duplications of G. hirsutum
Dispersed	Proximal	Tandem	WGD or segmental
Ghi-ERF-3A.5	Ghi-ERF-11A.10	Ghi-ERF-7A.13	Ghi-ERF-1A.1
Ghi-ERF-5A.8	Ghi-ERF-5D.8	Ghi-ERF-8A.9	Ghi-ERF-1A.2
Ghi-ERF-6A.5		Ghi-ERF-7D.12	Ghi-ERF-1A.3
		Ghi-ERF-7D.13	Ghi-ERF-1A.4
		Ghi-ERF-8D.7	Ghi-ERF-1A.5
		Ghi-ERF-9D.7	Ghi-ERF-2A.1
		Ghi-ERF-11D.13	Ghi-ERF-2A.2
			Ghi-ERF-2A.3
			Ghi-ERF-2A.4
			Ghi-ERF-2A.5
			Ghi-ERF-2A.6
			Ghi-ERF-2A.7
			Ghi-ERF-2A.8
			Ghi-ERF-3A.1
			Ghi-ERF-3A.2
			Ghi-ERF-3A.3
			Ghi-ERF-3A.4
			Ghi-ERF-3A.6
			Ghi-ERF-3A.7
			Ghi-ERF-4A.1
			Ghi-ERF-4A.2
			Ghi-ERF-4A.3
			Ghi-ERF-4A.4
			Ghi-ERF-4A.5
			Ghi-ERF-5A.1
			Ghi-ERF-5A.2
			Ghi-ERF-5A.3
			Ghi-ERF-5A.4
			Ghi-ERF-5A.5
			Ghi-ERF-5A.6
			Ghi-ERF-5A.7
			Ghi-ERF-6A.1
			Ghi-ERF-6A.2
			Ghi-ERF-6A.3
			Ghi-ERF-6A.4
			Ghi-ERF-6A.6
			Ghi-ERF-6A.7
			Ghi-ERF-6A.8
			Ghi-ERF-7A.1
			Ghi-ERF-7A.2
			Ghi-ERF-7A.3
			Ghi-ERF-7A.4
			Ghi-ERF-7A.5
			Ghi-ERF-7A.6
			Ghi-ERF-7A.7
			Ghi-ERF-7A.8
			Ghi-ERF-7A.9
			Ghi-ERF-7A.10
			Ghi-ERF-7A.11
			Ghi-ERF-7A.12
			Ghi-ERF-7A.14
			Ghi-ERF-8A.1
			Ghi-ERF-8A.2
			Ghi-ERF-8A.3
			Ghi-ERF-8A.4
			Ghi-ERF-8A.5
			Ghi-ERF-8A.6
			Ghi-ERF-8A.7
			Ghi-ERF-8A.8
			Ghi-ERF-8A.10
			Ghi-ERF-8A.11
			Ghi-ERF-8A.12
			Ghi-ERF-8A.13
			Ghi-ERF-8A.14
			Ghi-ERF-8A.15
			Ghi-ERF-9A.1
			Ghi-ERF-9A.2
			Ghi-ERF-9A.3
			Ghi-ERF-9A.4
			Ghi-ERF-9A.5
			Ghi-ERF-9A.6
			Ghi-ERF-10A.1
			Ghi-ERF-10A.2
			Ghi-ERF-10A.3
			Ghi-ERF-11A.1
			Ghi-ERF-11A.2
			Ghi-ERF-11A.3
			Ghi-ERF-11A.4
			Ghi-ERF-11A.5
			Ghi-ERF-11A.6
			Ghi-ERF-11A.7
			Ghi-ERF-11A.8
			Ghi-ERF-11A.9
			Ghi-ERF-11A.11
			Ghi-ERF-12A.1
			Ghi-ERF-12A.2
			Ghi-ERF-12A.3
			Ghi-ERF-12A.4
			Ghi-ERF-12A.5
			Ghi-ERF-12A.6
			Ghi-ERF-12A.7
			Ghi-ERF-12A.8
			Ghi-ERF-12A.9
			Ghi-ERF-12A.10
			Ghi-ERF-12A.11
			Ghi-ERF-12A.12
			Ghi-ERF-12A.13
			Ghi-ERF-12A.14
			Ghi-ERF-12A.15
			Ghi-ERF-13A.1
			Ghi-ERF-13A.2
			Ghi-ERF-13A.3
			Ghi-ERF-13A.4
			Ghi-ERF-1D.1
			Ghi-ERF-1D.2
			Ghi-ERF-1D.3
			Ghi-ERF-2D.1
			Ghi-ERF-2D.2
			Ghi-ERF-2D.3
			Ghi-ERF-2D.4
			Ghi-ERF-2D.5
			Ghi-ERF-2D.6
			Ghi-ERF-2D.7
			Ghi-ERF-3D.1
			Ghi-ERF-3D.2
			Ghi-ERF-3D.3
			Ghi-ERF-3D.4
			Ghi-ERF-3D.5
			Ghi-ERF-3D.6
			Ghi-ERF-4D.1
			Ghi-ERF-4D.2
			Ghi-ERF-4D.3
			Ghi-ERF-5D.1
			Ghi-ERF-5D.2
			Ghi-ERF-5D.3
			Ghi-ERF-5D.4
			Ghi-ERF-5D.5
			Ghi-ERF-5D.6
			Ghi-ERF-5D.7
			Ghi-ERF-5D.9
			Ghi-ERF-5D.10
			Ghi-ERF-6D.1
			Ghi-ERF-6D.2
			Ghi-ERF-6D.3
			Ghi-ERF-6D.4
			Ghi-ERF-6D.5
			Ghi-ERF-6D.6
			Ghi-ERF-6D.7
			Ghi-ERF-6D.8
			Ghi-ERF-7D.1
			Ghi-ERF-7D.2
			Ghi-ERF-7D.3
			Ghi-ERF-7D.4
			Ghi-ERF-7D.5
			Ghi-ERF-7D.6
			Ghi-ERF-7D.7
			Ghi-ERF-7D.8
			Ghi-ERF-7D.9
			Ghi-ERF-7D.10
			Ghi-ERF-7D.11
			Ghi-ERF-8D.1
			Ghi-ERF-8D.2
			Ghi-ERF-8D.3
			Ghi-ERF-8D.4
			Ghi-ERF-8D.5
			Ghi-ERF-8D.6
			Ghi-ERF-8D.8
			Ghi-ERF-8D.9
			Ghi-ERF-8D.10
			Ghi-ERF-8D.11
			Ghi-ERF-8D.12
			Ghi-ERF-8D.13
			Ghi-ERF-9D.1
			Ghi-ERF-9D.2
			Ghi-ERF-9D.3
			Ghi-ERF-9D.4
			Ghi-ERF-9D.5
			Ghi-ERF-9D.6
			Ghi-ERF-10D.1
			Ghi-ERF-10D.2
			Ghi-ERF-10D.3
			Ghi-ERF-10D.4
			Ghi-ERF-10D.5
			Ghi-ERF-10D.6
			Ghi-ERF-10D.7
			Ghi-ERF-10D.8
			Ghi-ERF-11D.1
			Ghi-ERF-11D.2
			Ghi-ERF-11D.3
			Ghi-ERF-11D.4
			Ghi-ERF-11D.5
			Ghi-ERF-11D.6
			Ghi-ERF-11D.7
			Ghi-ERF-11D.8
			Ghi-ERF-11D.9
			Ghi-ERF-11D.10
			Ghi-ERF-11D.11
			Ghi-ERF-11D.12
			Ghi-ERF-11D.14
			Ghi-ERF-12D.1
			Ghi-ERF-12D.2
			Ghi-ERF-12D.3
			Ghi-ERF-12D.4
			Ghi-ERF-12D.5
			Ghi-ERF-12D.6
			Ghi-ERF-12D.7
			Ghi-ERF-12D.8
			Ghi-ERF-12D.9
			Ghi-ERF-12D.10
			Ghi-ERF-12D.11
			Ghi-ERF-12D.12
			Ghi-ERF-12D.13
			Ghi-ERF-12D.14
			Ghi-ERF-12D.15
			Ghi-ERF-13D.1
			Ghi-ERF-13D.2
			Ghi-ERF-13D.3
			Ghi-ERF-13D.4
