# Supplementary material for: Genome-wide characterization and expression analysis of Erf gene family in cotton
Source: BMC Plant Biol. 2022 Mar 22;22:134. doi: 10.1186/s12870-022-03521-z (PMC8939120; doi:10.1186/s12870-022-03521-z)
Supplement: Supplementary file 2 — Additional file 2. [file 12870_2022_3521_MOESM2_ESM.zip › supplementary file 2A.xlsx]

## Sheet: All clusters
Suppplemantary Table 2A: Identified clusters of G. arboreum, G. barbadense, G. raimondii and G. hirsutum
Gra|Gra-ERF-8D.14 Gra|Gra-ERF-8D.6 Gar|Gar-ERF-12A.4 Ghi|Ghi-ERF-12A.12 Ghi|Ghi-ERF-12D.12
Gra|Gra-ERF-8D.7 Gra|Gra-ERF-8D.10 Gar|Gar-ERF-12A.10 Ghi|Ghi-ERF-12A.6 Ghi|Ghi-ERF-12D.6
Ghi|Ghi-ERF-7D.4 Ghi|Ghi-ERF-7A.4 Gar|Gar-ERF-7A.4 Gra|Gra-ERF-1D.4
Gar|Gar-ERF-2A.5 Gra|Gra-ERF-4D.1 Ghi|Ghi-ERF-8A.1 Ghi|Ghi-ERF-8D.1
Gar|Gar-ERF-12A.2 Gra|Gra-ERF-8D.16 Ghi|Ghi-ERF-12A.14 Ghi|Ghi-ERF-12D.14
Gar|Gar-ERF-8A.11 Gra|Gra-ERF-4D.12 Ghi|Ghi-ERF-8A.12 Ghi|Ghi-ERF-8D.10
Gar|Gar-ERF-12A.8 Gra|Gra-ERF-8D.9 Ghi|Ghi-ERF-12A.8 Ghi|Ghi-ERF-12D.8
Gar|Gar-ERF-1A.5 Gra|Gra-ERF-3D.6 Ghi|Ghi-ERF-3A.3 Ghi|Ghi-ERF-3D.4
Gar|Gar-ERF-12A.9 Gra|Gra-ERF-8D.8 Ghi|Ghi-ERF-12A.7 Ghi|Ghi-ERF-12D.7
Gar|Gar-ERF-8A.3 Gra|Gra-ERF-4D.4 Ghi|Ghi-ERF-8A.4 Ghi|Ghi-ERF-8D.3
Gar|Gar-ERF-12A.6 Gra|Gra-ERF-8D.11 Ghi|Ghi-ERF-12A.10 Ghi|Ghi-ERF-12D.10
Gar|Gar-ERF-7A.12 Gra|Gra-ERF-1D.12 Ghi|Ghi-ERF-7A.12 Ghi|Ghi-ERF-7D.11
Gar|Gar-ERF-12A.3 Gra|Gra-ERF-8D.15 Ghi|Ghi-ERF-12A.13 Ghi|Ghi-ERF-12D.13
Gar|Gar-ERF-7A.13 Gra|Gra-ERF-1D.13 Ghi|Ghi-ERF-7A.13 Ghi|Ghi-ERF-7D.12
Gar|Gar-ERF-8A.10 Gra|Gra-ERF-4D.11 Ghi|Ghi-ERF-8A.11 Ghi|Ghi-ERF-8D.9
Gar|Gar-ERF-11A.7 Gra|Gra-ERF-7D.9 Ghi|Ghi-ERF-11A.5 Ghi|Ghi-ERF-11D.8
Gar|Gar-ERF-8A.4 Gra|Gra-ERF-4D.5 Ghi|Ghi-ERF-8A.5 Ghi|Ghi-ERF-8D.4
Gar|Gar-ERF-7A.3 Gra|Gra-ERF-1D.3 Ghi|Ghi-ERF-7A.3 Ghi|Ghi-ERF-7D.3
Gar|Gar-ERF-3A.1 Gra|Gra-ERF-5D.1 Ghi|Ghi-ERF-2A.1 Ghi|Ghi-ERF-2D.1
Gar|Gar-ERF-9A.4 Gra|Gra-ERF-6D.4 Ghi|Ghi-ERF-9A.5 Ghi|Ghi-ERF-9D.4
Gar|Gar-ERF-6A.2 Gra|Gra-ERF-10D.1 Ghi|Ghi-ERF-6A.2 Ghi|Ghi-ERF-6D.2
Gar|Gar-ERF-3A.2 Gra|Gra-ERF-5D.2 Ghi|Ghi-ERF-2A.2 Ghi|Ghi-ERF-2D.2
Gar|Gar-ERF-7A.9 Gra|Gra-ERF-1D.9 Ghi|Ghi-ERF-7A.9 Ghi|Ghi-ERF-7D.8
Gar|Gar-ERF-3A.8 Gra|Gra-ERF-5D.8 Ghi|Ghi-ERF-3A.7 Ghi|Ghi-ERF-2D.7
Gar|Gar-ERF-8A.6 Gra|Gra-ERF-4D.7 Ghi|Ghi-ERF-8A.7 Ghi|Ghi-ERF-8D.6
Gar|Gar-ERF-5A.2 Gra|Gra-ERF-9D.2 Ghi|Ghi-ERF-5A.2 Ghi|Ghi-ERF-5D.2
Gar|Gar-ERF-9A.3 Gra|Gra-ERF-6D.3 Ghi|Ghi-ERF-9A.3 Ghi|Ghi-ERF-9D.3
Gar|Gar-ERF-7A.5 Gra|Gra-ERF-1D.5 Ghi|Ghi-ERF-7A.5 Ghi|Ghi-ERF-7D.5
Gar|Gar-ERF-9A.1 Gra|Gra-ERF-6D.1 Ghi|Ghi-ERF-9A.1 Ghi|Ghi-ERF-9D.1
Gar|Gar-ERF-12A.15 Gra|Gra-ERF-8D.2 Ghi|Ghi-ERF-12A.2 Ghi|Ghi-ERF-12D.2
Gar|Gar-ERF-1A.6 Gra|Gra-ERF-3D.8 Ghi|Ghi-ERF-3A.1 Ghi|Ghi-ERF-3D.6
Gar|Gar-ERF-13A.3 Gra|Gra-ERF-13D.2 Ghi|Ghi-ERF-13A.4 Ghi|Ghi-ERF-13D.4
Gar|Gar-ERF-12A.13 Gra|Gra-ERF-8D.4 Ghi|Ghi-ERF-12A.4 Ghi|Ghi-ERF-12D.4
Gar|Gar-ERF-3A.4 Gra|Gra-ERF-5D.4 Ghi|Ghi-ERF-2A.4 Ghi|Ghi-ERF-2D.4
Gar|Gar-ERF-4A.2 Gra|Gra-ERF-9D.10 Ghi|Ghi-ERF-4A.3 Ghi|Ghi-ERF-4D.1
Gar|Gar-ERF-7A.10 Gra|Gra-ERF-1D.10 Ghi|Ghi-ERF-7A.10 Ghi|Ghi-ERF-7D.9
Gar|Gar-ERF-7A.1 Gra|Gra-ERF-1D.1 Ghi|Ghi-ERF-7A.1 Ghi|Ghi-ERF-7D.1
Gar|Gar-ERF-6A.3 Gra|Gra-ERF-10D.2 Ghi|Ghi-ERF-6A.3 Ghi|Ghi-ERF-6D.4
Gar|Gar-ERF-10A.1 Gra|Gra-ERF-11D.7 Ghi|Ghi-ERF-10A.3 Ghi|Ghi-ERF-10D.8
Gar|Gar-ERF-6A.6 Gra|Gra-ERF-10D.5 Ghi|Ghi-ERF-6A.6 Ghi|Ghi-ERF-6D.6
Gar|Gar-ERF-11A.1 Gra|Gra-ERF-7D.15 Ghi|Ghi-ERF-11A.11 Ghi|Ghi-ERF-11D.14
Gar|Gar-ERF-7A.8 Gra|Gra-ERF-1D.8 Ghi|Ghi-ERF-7A.8 Ghi|Ghi-ERF-7D.7
Gar|Gar-ERF-5A.5 Gra|Gra-ERF-9D.5 Ghi|Ghi-ERF-5A.5 Ghi|Ghi-ERF-5D.5
Gar|Gar-ERF-11A.5 Gra|Gra-ERF-7D.11 Ghi|Ghi-ERF-11A.7 Ghi|Ghi-ERF-11D.10
Gar|Gar-ERF-12A.14 Gra|Gra-ERF-8D.3 Ghi|Ghi-ERF-12A.3 Ghi|Ghi-ERF-12D.3
Gar|Gar-ERF-10A.8 Gra|Gra-ERF-11D.1 Ghi|Ghi-ERF-10A.1 Ghi|Ghi-ERF-10D.1
Gar|Gar-ERF-8A.9 Gra|Gra-ERF-4D.10 Ghi|Ghi-ERF-8A.10 Ghi|Ghi-ERF-8D.8
Gar|Gar-ERF-2A.3 Gra|Gra-ERF-2D.4 Ghi|Ghi-ERF-1A.4 Ghi|Ghi-ERF-1D.2
Gar|Gar-ERF-11A.2 Gra|Gra-ERF-7D.14 Ghi|Ghi-ERF-11A.10 Ghi|Ghi-ERF-11D.13
Gar|Gar-ERF-3A.3 Gra|Gra-ERF-5D.3 Ghi|Ghi-ERF-2A.3 Ghi|Ghi-ERF-2D.3
Gar|Gar-ERF-11A.6 Gra|Gra-ERF-7D.10 Ghi|Ghi-ERF-11A.6 Ghi|Ghi-ERF-11D.9
Gar|Gar-ERF-8A.5 Gra|Gra-ERF-4D.6 Ghi|Ghi-ERF-8A.6 Ghi|Ghi-ERF-8D.5
Gar|Gar-ERF-6A.8 Gra|Gra-ERF-10D.7 Ghi|Ghi-ERF-6A.8 Ghi|Ghi-ERF-6D.8
Gar|Gar-ERF-8A.2 Gra|Gra-ERF-4D.3 Ghi|Ghi-ERF-8A.3 Ghi|Ghi-ERF-8D.2
Gar|Gar-ERF-12A.1 Gra|Gra-ERF-8D.17 Ghi|Ghi-ERF-12A.15 Ghi|Ghi-ERF-12D.15
Gar|Gar-ERF-3A.7 Gra|Gra-ERF-5D.7 Ghi|Ghi-ERF-3A.6 Ghi|Ghi-ERF-2D.6
Gar|Gar-ERF-11A.8 Gra|Gra-ERF-7D.8 Ghi|Ghi-ERF-11A.4 Ghi|Ghi-ERF-11D.7
Gar|Gar-ERF-13A.4 Gra|Gra-ERF-13D.3 Ghi|Ghi-ERF-13A.3 Ghi|Ghi-ERF-13D.3
Gar|Gar-ERF-6A.7 Gra|Gra-ERF-10D.6 Ghi|Ghi-ERF-6A.7 Ghi|Ghi-ERF-6D.7
Gar|Gar-ERF-1A.1 Gra|Gra-ERF-2D.1 Ghi|Ghi-ERF-1A.1 Ghi|Ghi-ERF-1D.1
Gar|Gar-ERF-5A.8 Gra|Gra-ERF-9D.8 Ghi|Ghi-ERF-5A.8 Ghi|Ghi-ERF-5D.8
Gar|Gar-ERF-8A.13 Gra|Gra-ERF-4D.14 Ghi|Ghi-ERF-8A.14 Ghi|Ghi-ERF-8D.12
Gar|Gar-ERF-11A.12 Gra|Gra-ERF-7D.4 Ghi|Ghi-ERF-11A.1 Ghi|Ghi-ERF-11D.4
Gar|Gar-ERF-2A.1 Gra|Gra-ERF-3D.2 Ghi|Ghi-ERF-2A.7 Ghi|Ghi-ERF-3D.2
Gar|Gar-ERF-8A.12 Gra|Gra-ERF-4D.13 Ghi|Ghi-ERF-8A.13 Ghi|Ghi-ERF-8D.11
Gar|Gar-ERF-4A.1 Gra|Gra-ERF-12D.2 Ghi|Ghi-ERF-4A.5 Ghi|Ghi-ERF-4D.3
Gar|Gar-ERF-3A.5 Gra|Gra-ERF-5D.5 Ghi|Ghi-ERF-2A.5 Ghi|Ghi-ERF-2D.5
Gar|Gar-ERF-7A.2 Gra|Gra-ERF-1D.2 Ghi|Ghi-ERF-7A.2 Ghi|Ghi-ERF-7D.2
Gar|Gar-ERF-1A.7 Gra|Gra-ERF-3D.7 Ghi|Ghi-ERF-3A.2 Ghi|Ghi-ERF-3D.5
Gar|Gar-ERF-5A.3 Gra|Gra-ERF-9D.3 Ghi|Ghi-ERF-5A.3 Ghi|Ghi-ERF-5D.3
Gar|Gar-ERF-9A.5 Gra|Gra-ERF-6D.5 Ghi|Ghi-ERF-9A.6 Ghi|Ghi-ERF-9D.5
Gar|Gar-ERF-2A.2 Gra|Gra-ERF-3D.3 Ghi|Ghi-ERF-2A.6 Ghi|Ghi-ERF-3D.3
Ghi|Ghi-ERF-4D.2 Ghi|Ghi-ERF-4A.4 Gra|Gra-ERF-12D.1
Ghi|Ghi-ERF-4A.2 Ghi|Ghi-ERF-5D.9 Gra|Gra-ERF-9D.9
Ghi|Ghi-ERF-6D.1 Ghi|Ghi-ERF-5D.10 Gra|Gra-ERF-9D.11
Gar|Gar-ERF-10A.7 Gra|Gra-ERF-11D.2 Ghi|Ghi-ERF-10D.2
Gar|Gar-ERF-8A.14 Gra|Gra-ERF-4D.15 Ghi|Ghi-ERF-8D.13
Gar|Gar-ERF-7A.6 Gra|Gra-ERF-1D.6 Ghi|Ghi-ERF-7A.6
Gar|Gar-ERF-11A.13 Gra|Gra-ERF-7D.3 Ghi|Ghi-ERF-11D.3
Gar|Gar-ERF-11A.11 Gra|Gra-ERF-7D.5 Ghi|Ghi-ERF-11D.5
Gar|Gar-ERF-7A.14 Gra|Gra-ERF-1D.14 Ghi|Ghi-ERF-7A.14
Gar|Gar-ERF-10A.4 Gra|Gra-ERF-11D.4 Ghi|Ghi-ERF-10D.5
Gar|Gar-ERF-3A.6 Gra|Gra-ERF-5D.6 Ghi|Ghi-ERF-3A.5
Gar|Gar-ERF-9A.2 Gra|Gra-ERF-6D.2 Ghi|Ghi-ERF-9D.2
Gar|Gar-ERF-5A.4 Gra|Gra-ERF-9D.4 Ghi|Ghi-ERF-5A.4
Gar|Gar-ERF-10A.3 Gra|Gra-ERF-11D.5 Ghi|Ghi-ERF-10D.6
Gar|Gar-ERF-11A.14 Gra|Gra-ERF-7D.1 Ghi|Ghi-ERF-11D.1
Gar|Gar-ERF-11A.15 Gra|Gra-ERF-7D.2 Ghi|Ghi-ERF-11D.2
Gar|Gar-ERF-6A.5 Gra|Gra-ERF-10D.4 Ghi|Ghi-ERF-6A.5
Gar|Gar-ERF-5A.1 Gra|Gra-ERF-9D.1 Ghi|Ghi-ERF-5D.1
Gar|Gar-ERF-1A.2 Gra|Gra-ERF-2D.2 Ghi|Ghi-ERF-1A.2
Gar|Gar-ERF-10A.5 Gra|Gra-ERF-11D.3 Ghi|Ghi-ERF-10D.4
Gar|Gar-ERF-8A.1 Gra|Gra-ERF-4D.2 Ghi|Ghi-ERF-8A.2
Gar|Gar-ERF-2A.4 Gra|Gra-ERF-2D.5 Ghi|Ghi-ERF-1D.3
Gar|Gar-ERF-7A.7 Gra|Gra-ERF-1D.7 Ghi|Ghi-ERF-7A.7
Gar|Gar-ERF-1A.3 Gra|Gra-ERF-2D.3 Ghi|Ghi-ERF-1A.3
Gar|Gar-ERF-7A.11 Gra|Gra-ERF-1D.11 Ghi|Ghi-ERF-7A.11
Gar|Gar-ERF-6A.1 Gra|Gra-ERF-3D.4 Ghi|Ghi-ERF-6A.1
Gar|Gar-ERF-5A.6 Gra|Gra-ERF-9D.6 Ghi|Ghi-ERF-5A.6
Gar|Gar-ERF-3A.9 Gra|Gra-ERF-8D.1 Ghi|Ghi-ERF-12D.1
Gar|Gar-ERF-5A.7 Gra|Gra-ERF-9D.7 Ghi|Ghi-ERF-5D.7
Gar|Gar-ERF-1A.4 Gra|Gra-ERF-3D.5 Ghi|Ghi-ERF-3A.4
Gar|Gar-ERF-9A.7 Gra|Gra-ERF-6D.7 Ghi|Ghi-ERF-9D.6
Gar|Gar-ERF-6A.4 Gra|Gra-ERF-10D.3 Ghi|Ghi-ERF-6D.5
Gar|Gar-ERF-8A.7 Gra|Gra-ERF-4D.8 Ghi|Ghi-ERF-8A.8
Gar|Gar-ERF-11A.9 Gra|Gra-ERF-7D.7 Ghi|Ghi-ERF-11A.3
Gar|Gar-ERF-10A.6 Gra|Gra-ERF-8D.12 Ghi|Ghi-ERF-10D.3
Gar|Gar-ERF-11A.4 Gra|Gra-ERF-7D.12 Ghi|Ghi-ERF-11A.8
Gar|Gar-ERF-13A.1 Gra|Gra-ERF-13D.1 Ghi|Ghi-ERF-13D.1
Gar|Gar-ERF-12A.5 Gra|Gra-ERF-8D.13 Ghi|Ghi-ERF-12A.11
Gar|Gar-ERF-11A.10 Gra|Gra-ERF-7D.6 Ghi|Ghi-ERF-11D.6
Gar|Gar-ERF-11A.3 Gra|Gra-ERF-7D.13 Ghi|Ghi-ERF-11A.9
Gar|Gar-ERF-10A.2 Gra|Gra-ERF-11D.6 Ghi|Ghi-ERF-10D.7
Gar|Gar-ERF-9A.6 Gra|Gra-ERF-6D.6
Gar|Gar-ERF-12A.12 Gra|Gra-ERF-8D.5
Gar|Gar-ERF-12A.11 Ghi|Ghi-ERF-12A.5
Gar|Gar-ERF-12A.7 Ghi|Ghi-ERF-12A.9
Gar|Gar-ERF-13A.2 Ghi|Ghi-ERF-13A.2
Gra|Gra-ERF-3D.1 Ghi|Ghi-ERF-3D.1
Gra|Gra-ERF-6D.8 Ghi|Ghi-ERF-9D.7
Gra|Gra-ERF-4D.9 Ghi|Ghi-ERF-8D.7

## Sheet: Co orthologue
Suppplemantary Table 2A: Identified co-orthologs of G. arboreum, G. barbadense, G. raimondii and G. hirsutum
Gar|Gar-ERF-7A.4 Ghi|Ghi-ERF-7D.4 0.9702
Gra|Gra-ERF-9D.9 Ghi|Ghi-ERF-4A.2 0.6672
Gra|Gra-ERF-12D.1 Ghi|Ghi-ERF-4A.4 1.39193
Gra|Gra-ERF-1D.4 Ghi|Ghi-ERF-7A.4 0.7522
Ghi|Ghi-ERF-4A.2 Gra|Gra-ERF-9D.9 0.6672
Ghi|Ghi-ERF-4A.4 Gra|Gra-ERF-12D.1 1.39193
Ghi|Ghi-ERF-7D.4 Gar|Gar-ERF-7A.4 0.9702
Ghi|Ghi-ERF-7A.4 Gra|Gra-ERF-1D.4 0.7522

## Sheet: in para orthologs
Suppplemantary Table 2A: Identified in paralogs of G. arboreum, G. barbadense, G. raimondii and G. hirsutum
Gra|Gra-ERF-8D.14 Gra|Gra-ERF-8D.6 1.18110
Gra|Gra-ERF-8D.7 Gra|Gra-ERF-8D.10 0.81890
Gra|Gra-ERF-8D.10 Gra|Gra-ERF-8D.7 0.81890
Gra|Gra-ERF-8D.6 Gra|Gra-ERF-8D.14 1.18110
Ghi|Ghi-ERF-4D.2 Ghi|Ghi-ERF-4A.4 1.45887
Ghi|Ghi-ERF-4A.2 Ghi|Ghi-ERF-5D.9 0.7615
Ghi|Ghi-ERF-4A.4 Ghi|Ghi-ERF-4D.2 1.45887
Ghi|Ghi-ERF-5D.9 Ghi|Ghi-ERF-4A.2 0.7615
Ghi|Ghi-ERF-6D.1 Ghi|Ghi-ERF-5D.10 0.8961
Ghi|Ghi-ERF-7D.4 Ghi|Ghi-ERF-7A.4 0.8835
Ghi|Ghi-ERF-7A.4 Ghi|Ghi-ERF-7D.4 0.8835
Ghi|Ghi-ERF-5D.10 Ghi|Ghi-ERF-6D.1 0.8961

## Sheet: orthologs
Suppplemantary Table 2A: Identified orthologs of G. arboreum, G. barbadense, G. raimondii and G. hirsutum
Gar|Gar-ERF-2A.5 Gra|Gra-ERF-4D.1 0.90196
Gar|Gar-ERF-2A.5 Ghi|Ghi-ERF-8A.1 1.43232
Gar|Gar-ERF-12A.2 Gra|Gra-ERF-8D.16 0.98276
Gar|Gar-ERF-12A.2 Ghi|Ghi-ERF-12A.14 1.58204
Gar|Gar-ERF-8A.11 Gra|Gra-ERF-4D.12 0.7040
Gar|Gar-ERF-8A.11 Ghi|Ghi-ERF-8A.12 1.1352
Gar|Gar-ERF-12A.8 Gra|Gra-ERF-8D.9 1.35263
Gar|Gar-ERF-12A.8 Ghi|Ghi-ERF-12A.8 2.13567
Gar|Gar-ERF-10A.7 Gra|Gra-ERF-11D.2 0.90805
Gar|Gar-ERF-10A.7 Ghi|Ghi-ERF-10D.2 1.41051
Gar|Gar-ERF-1A.5 Gra|Gra-ERF-3D.6 0.6704
Gar|Gar-ERF-1A.5 Ghi|Ghi-ERF-3A.3 1.1512
Gar|Gar-ERF-8A.14 Gra|Gra-ERF-4D.15 0.7409
Gar|Gar-ERF-8A.14 Ghi|Ghi-ERF-8D.13 1.1621
Gar|Gar-ERF-12A.9 Gra|Gra-ERF-8D.8 1.78360
Gar|Gar-ERF-12A.9 Ghi|Ghi-ERF-12A.7 2.90156
Gar|Gar-ERF-8A.3 Gra|Gra-ERF-4D.4 0.91830
Gar|Gar-ERF-8A.3 Ghi|Ghi-ERF-8A.4 1.49702
Gar|Gar-ERF-7A.6 Gra|Gra-ERF-1D.6 0.80816
Gar|Gar-ERF-7A.6 Ghi|Ghi-ERF-7A.6 1.29650
Gar|Gar-ERF-12A.6 Gra|Gra-ERF-8D.11 1.05657
Gar|Gar-ERF-12A.6 Ghi|Ghi-ERF-12A.10 1.66268
Gar|Gar-ERF-11A.13 Gra|Gra-ERF-7D.3 0.89258
Gar|Gar-ERF-11A.13 Ghi|Ghi-ERF-11D.3 1.38657
Gar|Gar-ERF-7A.12 Gra|Gra-ERF-1D.12 0.89266
Gar|Gar-ERF-7A.12 Ghi|Ghi-ERF-7A.12 1.55730
Gar|Gar-ERF-12A.3 Gra|Gra-ERF-8D.15 1.29465
Gar|Gar-ERF-12A.3 Ghi|Ghi-ERF-12A.13 2.15169
Gar|Gar-ERF-7A.13 Gra|Gra-ERF-1D.13 0.96457
Gar|Gar-ERF-7A.13 Ghi|Ghi-ERF-7A.13 1.53988
Gar|Gar-ERF-11A.11 Gra|Gra-ERF-7D.5 0.89827
Gar|Gar-ERF-11A.11 Ghi|Ghi-ERF-11D.5 1.41187
Gar|Gar-ERF-8A.10 Gra|Gra-ERF-4D.11 0.94960
Gar|Gar-ERF-8A.10 Ghi|Ghi-ERF-8A.11 1.48027
Gar|Gar-ERF-9A.6 Gra|Gra-ERF-6D.6 0.4425
Gar|Gar-ERF-11A.7 Gra|Gra-ERF-7D.9 0.84219
Gar|Gar-ERF-11A.7 Ghi|Ghi-ERF-11A.5 1.33784
Gar|Gar-ERF-8A.4 Gra|Gra-ERF-4D.5 1.27182
Gar|Gar-ERF-8A.4 Ghi|Ghi-ERF-8A.5 2.07686
Gar|Gar-ERF-7A.14 Gra|Gra-ERF-1D.14 0.82447
Gar|Gar-ERF-7A.14 Ghi|Ghi-ERF-7A.14 1.51290
Gar|Gar-ERF-10A.4 Gra|Gra-ERF-11D.4 1.78084
Gar|Gar-ERF-10A.4 Ghi|Ghi-ERF-10D.5 2.77297
Gar|Gar-ERF-7A.3 Gra|Gra-ERF-1D.3 0.80857
Gar|Gar-ERF-7A.3 Ghi|Ghi-ERF-7A.3 1.29503
Gar|Gar-ERF-3A.6 Gra|Gra-ERF-5D.6 1.04346
Gar|Gar-ERF-3A.6 Ghi|Ghi-ERF-3A.5 1.62572
Gar|Gar-ERF-12A.12 Gra|Gra-ERF-8D.5 1.13967
Gar|Gar-ERF-3A.1 Gra|Gra-ERF-5D.1 0.4421
Gar|Gar-ERF-3A.1 Ghi|Ghi-ERF-2A.1 0.7080
Gar|Gar-ERF-9A.2 Gra|Gra-ERF-6D.2 0.91082
Gar|Gar-ERF-9A.2 Ghi|Ghi-ERF-9D.2 1.48979
Gar|Gar-ERF-9A.4 Gra|Gra-ERF-6D.4 1.44970
Gar|Gar-ERF-9A.4 Ghi|Ghi-ERF-9A.5 2.30793
Gar|Gar-ERF-6A.2 Gra|Gra-ERF-10D.1 0.87306
Gar|Gar-ERF-6A.2 Ghi|Ghi-ERF-6A.2 1.38581
Gar|Gar-ERF-5A.4 Gra|Gra-ERF-9D.4 1.21996
Gar|Gar-ERF-5A.4 Ghi|Ghi-ERF-5A.4 1.91696
Gar|Gar-ERF-3A.2 Gra|Gra-ERF-5D.2 0.98323
Gar|Gar-ERF-3A.2 Ghi|Ghi-ERF-2A.2 1.53053
Gar|Gar-ERF-7A.9 Gra|Gra-ERF-1D.9 0.5840
Gar|Gar-ERF-7A.9 Ghi|Ghi-ERF-7A.9 0.9281
Gar|Gar-ERF-3A.8 Gra|Gra-ERF-5D.8 1.27883
Gar|Gar-ERF-3A.8 Ghi|Ghi-ERF-3A.7 2.05072
Gar|Gar-ERF-10A.3 Gra|Gra-ERF-11D.5 0.4514
Gar|Gar-ERF-10A.3 Ghi|Ghi-ERF-10D.6 0.7036
Gar|Gar-ERF-11A.14 Gra|Gra-ERF-7D.1 0.6699
Gar|Gar-ERF-11A.14 Ghi|Ghi-ERF-11D.1 1.0503
Gar|Gar-ERF-8A.6 Gra|Gra-ERF-4D.7 0.92811
Gar|Gar-ERF-8A.6 Ghi|Ghi-ERF-8A.7 1.51894
Gar|Gar-ERF-11A.15 Gra|Gra-ERF-7D.2 1.32875
Gar|Gar-ERF-11A.15 Ghi|Ghi-ERF-11D.2 2.06021
Gar|Gar-ERF-5A.2 Gra|Gra-ERF-9D.2 0.81232
Gar|Gar-ERF-5A.2 Ghi|Ghi-ERF-5A.2 1.28261
Gar|Gar-ERF-9A.3 Gra|Gra-ERF-6D.3 1.26901
Gar|Gar-ERF-9A.3 Ghi|Ghi-ERF-9A.3 2.04635
Gar|Gar-ERF-6A.5 Gra|Gra-ERF-10D.4 0.95335
Gar|Gar-ERF-6A.5 Ghi|Ghi-ERF-6A.5 1.49485
Gar|Gar-ERF-7A.4 Gra|Gra-ERF-1D.4 0.6265
Gar|Gar-ERF-7A.4 Ghi|Ghi-ERF-7A.4 1.0596
Gar|Gar-ERF-7A.5 Gra|Gra-ERF-1D.5 0.85714
Gar|Gar-ERF-7A.5 Ghi|Ghi-ERF-7A.5 1.41929
Gar|Gar-ERF-9A.1 Gra|Gra-ERF-6D.1 0.97532
Gar|Gar-ERF-9A.1 Ghi|Ghi-ERF-9A.1 1.59429
Gar|Gar-ERF-12A.15 Gra|Gra-ERF-8D.2 0.6489
Gar|Gar-ERF-12A.15 Ghi|Ghi-ERF-12A.2 1.0422
Gar|Gar-ERF-1A.6 Gra|Gra-ERF-3D.8 0.96968
Gar|Gar-ERF-1A.6 Ghi|Ghi-ERF-3A.1 1.64890
Gar|Gar-ERF-13A.3 Gra|Gra-ERF-13D.2 0.90529
Gar|Gar-ERF-13A.3 Ghi|Ghi-ERF-13A.4 1.44114
Gar|Gar-ERF-12A.13 Gra|Gra-ERF-8D.4 0.5546
Gar|Gar-ERF-12A.13 Ghi|Ghi-ERF-12A.4 0.9912
Gar|Gar-ERF-3A.4 Gra|Gra-ERF-5D.4 1.29328
Gar|Gar-ERF-3A.4 Ghi|Ghi-ERF-2A.4 2.06091
Gar|Gar-ERF-4A.2 Gra|Gra-ERF-9D.10 0.7875
Gar|Gar-ERF-4A.2 Ghi|Ghi-ERF-4A.3 1.2413
Gar|Gar-ERF-7A.10 Gra|Gra-ERF-1D.10 0.97385
Gar|Gar-ERF-7A.10 Ghi|Ghi-ERF-7A.10 1.55884
Gar|Gar-ERF-12A.4 Gra|Gra-ERF-8D.6 1.13866
Gar|Gar-ERF-12A.4 Gra|Gra-ERF-8D.14 1.13866
Gar|Gar-ERF-12A.4 Ghi|Ghi-ERF-12A.12 2.37329
Gar|Gar-ERF-7A.1 Gra|Gra-ERF-1D.1 0.7675
Gar|Gar-ERF-7A.1 Ghi|Ghi-ERF-7A.1 1.1744
Gar|Gar-ERF-6A.3 Gra|Gra-ERF-10D.2 0.7287
Gar|Gar-ERF-6A.3 Ghi|Ghi-ERF-6A.3 1.2281
Gar|Gar-ERF-10A.1 Gra|Gra-ERF-11D.7 1.44368
Gar|Gar-ERF-10A.1 Ghi|Ghi-ERF-10A.3 2.35148
Gar|Gar-ERF-5A.1 Gra|Gra-ERF-9D.1 0.6517
Gar|Gar-ERF-5A.1 Ghi|Ghi-ERF-5D.1 1.0116
Gar|Gar-ERF-1A.2 Gra|Gra-ERF-2D.2 0.93759
Gar|Gar-ERF-1A.2 Ghi|Ghi-ERF-1A.2 1.50792
Gar|Gar-ERF-6A.6 Gra|Gra-ERF-10D.5 1.24699
Gar|Gar-ERF-6A.6 Ghi|Ghi-ERF-6A.6 1.97006
Gar|Gar-ERF-12A.10 Gra|Gra-ERF-8D.7 0.86134
Gar|Gar-ERF-12A.10 Gra|Gra-ERF-8D.10 0.86134
Gar|Gar-ERF-12A.10 Ghi|Ghi-ERF-12A.6 1.34659
Gar|Gar-ERF-12A.11 Ghi|Ghi-ERF-12A.5 1.48753
Gar|Gar-ERF-11A.1 Gra|Gra-ERF-7D.15 0.85812
Gar|Gar-ERF-11A.1 Ghi|Ghi-ERF-11A.11 1.35324
Gar|Gar-ERF-10A.5 Gra|Gra-ERF-11D.3 0.7969
Gar|Gar-ERF-10A.5 Ghi|Ghi-ERF-10D.4 1.1235
Gar|Gar-ERF-7A.8 Gra|Gra-ERF-1D.8 0.3715
Gar|Gar-ERF-7A.8 Ghi|Ghi-ERF-7A.8 0.6106
Gar|Gar-ERF-5A.5 Gra|Gra-ERF-9D.5 0.6876
Gar|Gar-ERF-5A.5 Ghi|Ghi-ERF-5A.5 1.2202
Gar|Gar-ERF-8A.1 Gra|Gra-ERF-4D.2 1.36147
Gar|Gar-ERF-8A.1 Ghi|Ghi-ERF-8A.2 2.16909
Gar|Gar-ERF-11A.5 Gra|Gra-ERF-7D.11 1.01641
Gar|Gar-ERF-11A.5 Ghi|Ghi-ERF-11A.7 1.61183
Gar|Gar-ERF-2A.4 Gra|Gra-ERF-2D.5 0.4999
Gar|Gar-ERF-2A.4 Ghi|Ghi-ERF-1D.3 0.7769
Gar|Gar-ERF-7A.7 Gra|Gra-ERF-1D.7 0.97061
Gar|Gar-ERF-7A.7 Ghi|Ghi-ERF-7A.7 1.58709
Gar|Gar-ERF-1A.3 Gra|Gra-ERF-2D.3 0.80627
Gar|Gar-ERF-1A.3 Ghi|Ghi-ERF-1A.3 1.2521
Gar|Gar-ERF-12A.14 Gra|Gra-ERF-8D.3 1.02998
Gar|Gar-ERF-12A.14 Ghi|Ghi-ERF-12A.3 1.64454
Gar|Gar-ERF-10A.8 Gra|Gra-ERF-11D.1 0.5718
Gar|Gar-ERF-10A.8 Ghi|Ghi-ERF-10A.1 0.8983
Gar|Gar-ERF-7A.11 Gra|Gra-ERF-1D.11 0.4789
Gar|Gar-ERF-7A.11 Ghi|Ghi-ERF-7A.11 0.7661
Gar|Gar-ERF-8A.9 Gra|Gra-ERF-4D.10 1.30635
Gar|Gar-ERF-8A.9 Ghi|Ghi-ERF-8A.10 2.09574
Gar|Gar-ERF-6A.1 Gra|Gra-ERF-3D.4 0.7045
Gar|Gar-ERF-6A.1 Ghi|Ghi-ERF-6A.1 1.33073
Gar|Gar-ERF-5A.6 Gra|Gra-ERF-9D.6 0.6452
Gar|Gar-ERF-5A.6 Ghi|Ghi-ERF-5A.6 1.0109
Gar|Gar-ERF-2A.3 Gra|Gra-ERF-2D.4 0.90669
Gar|Gar-ERF-2A.3 Ghi|Ghi-ERF-1A.4 1.43599
Gar|Gar-ERF-11A.2 Gra|Gra-ERF-7D.14 0.88705
Gar|Gar-ERF-11A.2 Ghi|Ghi-ERF-11A.10 1.40261
Gar|Gar-ERF-3A.9 Gra|Gra-ERF-8D.1 0.4719
Gar|Gar-ERF-3A.9 Ghi|Ghi-ERF-12D.1 0.8111
Gar|Gar-ERF-3A.3 Gra|Gra-ERF-5D.3 1.29143
Gar|Gar-ERF-3A.3 Ghi|Ghi-ERF-2A.3 2.08557
Gar|Gar-ERF-5A.7 Gra|Gra-ERF-9D.7 0.7741
Gar|Gar-ERF-5A.7 Ghi|Ghi-ERF-5D.7 1.2071
Gar|Gar-ERF-11A.6 Gra|Gra-ERF-7D.10 0.4882
Gar|Gar-ERF-11A.6 Ghi|Ghi-ERF-11A.6 0.7754
Gar|Gar-ERF-8A.5 Gra|Gra-ERF-4D.6 1.04625
Gar|Gar-ERF-8A.5 Ghi|Ghi-ERF-8A.6 1.79411
Gar|Gar-ERF-6A.8 Gra|Gra-ERF-10D.7 1.01781
Gar|Gar-ERF-6A.8 Ghi|Ghi-ERF-6A.8 1.62645
Gar|Gar-ERF-1A.4 Gra|Gra-ERF-3D.5 0.90154
Gar|Gar-ERF-1A.4 Ghi|Ghi-ERF-3A.4 1.52323
Gar|Gar-ERF-9A.7 Gra|Gra-ERF-6D.7 0.4855
Gar|Gar-ERF-9A.7 Ghi|Ghi-ERF-9D.6 0.7530
Gar|Gar-ERF-8A.2 Gra|Gra-ERF-4D.3 0.94493
Gar|Gar-ERF-8A.2 Ghi|Ghi-ERF-8A.3 1.51737
Gar|Gar-ERF-6A.4 Gra|Gra-ERF-10D.3 1.25460
Gar|Gar-ERF-6A.4 Ghi|Ghi-ERF-6D.5 1.93374
Gar|Gar-ERF-12A.1 Gra|Gra-ERF-8D.17 1.35358
Gar|Gar-ERF-12A.1 Ghi|Ghi-ERF-12A.15 2.15972
Gar|Gar-ERF-8A.7 Gra|Gra-ERF-4D.8 1.18217
Gar|Gar-ERF-8A.7 Ghi|Ghi-ERF-8A.8 1.90970
Gar|Gar-ERF-3A.7 Gra|Gra-ERF-5D.7 0.99211
Gar|Gar-ERF-3A.7 Ghi|Ghi-ERF-3A.6 1.57261
Gar|Gar-ERF-11A.9 Gra|Gra-ERF-7D.7 0.94587
Gar|Gar-ERF-11A.9 Ghi|Ghi-ERF-11A.3 1.50649
Gar|Gar-ERF-11A.8 Gra|Gra-ERF-7D.8 0.85254
Gar|Gar-ERF-11A.8 Ghi|Ghi-ERF-11A.4 1.35104
Gar|Gar-ERF-13A.4 Gra|Gra-ERF-13D.3 0.91320
Gar|Gar-ERF-13A.4 Ghi|Ghi-ERF-13A.3 1.45265
Gar|Gar-ERF-10A.6 Gra|Gra-ERF-8D.12 1.09763
Gar|Gar-ERF-10A.6 Ghi|Ghi-ERF-10D.3 1.70319
Gar|Gar-ERF-6A.7 Gra|Gra-ERF-10D.6 1.01269
Gar|Gar-ERF-6A.7 Ghi|Ghi-ERF-6A.7 1.58418
Gar|Gar-ERF-1A.1 Gra|Gra-ERF-2D.1 1.09335
Gar|Gar-ERF-1A.1 Ghi|Ghi-ERF-1A.1 2.16986
Gar|Gar-ERF-5A.8 Gra|Gra-ERF-9D.8 0.7876
Gar|Gar-ERF-5A.8 Ghi|Ghi-ERF-5A.8 1.2384
Gar|Gar-ERF-8A.13 Gra|Gra-ERF-4D.14 0.90573
Gar|Gar-ERF-8A.13 Ghi|Ghi-ERF-8A.14 1.47152
Gar|Gar-ERF-11A.12 Gra|Gra-ERF-7D.4 0.5928
Gar|Gar-ERF-11A.12 Ghi|Ghi-ERF-11A.1 0.9398
Gar|Gar-ERF-12A.7 Ghi|Ghi-ERF-12A.9 1.31825
Gar|Gar-ERF-11A.4 Gra|Gra-ERF-7D.12 1.35679
Gar|Gar-ERF-11A.4 Ghi|Ghi-ERF-11A.8 2.19963
Gar|Gar-ERF-13A.1 Gra|Gra-ERF-13D.1 1.14488
Gar|Gar-ERF-13A.1 Ghi|Ghi-ERF-13D.1 1.73175
Gar|Gar-ERF-2A.1 Gra|Gra-ERF-3D.2 0.6326
Gar|Gar-ERF-2A.1 Ghi|Ghi-ERF-2A.7 1.0066
Gar|Gar-ERF-12A.5 Gra|Gra-ERF-8D.13 1.12519
Gar|Gar-ERF-12A.5 Ghi|Ghi-ERF-12A.11 1.77961
Gar|Gar-ERF-8A.12 Gra|Gra-ERF-4D.13 0.6797
Gar|Gar-ERF-8A.12 Ghi|Ghi-ERF-8A.13 1.0850
Gar|Gar-ERF-4A.1 Gra|Gra-ERF-12D.2 1.26953
Gar|Gar-ERF-4A.1 Ghi|Ghi-ERF-4A.5 2.10590
Gar|Gar-ERF-3A.5 Gra|Gra-ERF-5D.5 0.7946
Gar|Gar-ERF-3A.5 Ghi|Ghi-ERF-2A.5 1.25437
Gar|Gar-ERF-7A.2 Gra|Gra-ERF-1D.2 0.87163
Gar|Gar-ERF-7A.2 Ghi|Ghi-ERF-7A.2 1.41401
Gar|Gar-ERF-11A.10 Gra|Gra-ERF-7D.6 0.97250
Gar|Gar-ERF-11A.10 Ghi|Ghi-ERF-11D.6 1.52961
Gar|Gar-ERF-11A.3 Gra|Gra-ERF-7D.13 0.89586
Gar|Gar-ERF-11A.3 Ghi|Ghi-ERF-11A.9 1.59007
Gar|Gar-ERF-1A.7 Gra|Gra-ERF-3D.7 0.84124
Gar|Gar-ERF-1A.7 Ghi|Ghi-ERF-3A.2 1.32342
Gar|Gar-ERF-10A.2 Gra|Gra-ERF-11D.6 0.85481
Gar|Gar-ERF-10A.2 Ghi|Ghi-ERF-10D.7 1.31320
Gar|Gar-ERF-5A.3 Gra|Gra-ERF-9D.3 1.14065
Gar|Gar-ERF-5A.3 Ghi|Ghi-ERF-5A.3 1.86679
Gar|Gar-ERF-9A.5 Gra|Gra-ERF-6D.5 0.5461
Gar|Gar-ERF-9A.5 Ghi|Ghi-ERF-9A.6 0.8910
Gar|Gar-ERF-13A.2 Ghi|Ghi-ERF-13A.2 1.1162
Gar|Gar-ERF-2A.2 Gra|Gra-ERF-3D.3 1.16585
Gar|Gar-ERF-2A.2 Ghi|Ghi-ERF-2A.6 2.04926
Gra|Gra-ERF-5D.4 Gar|Gar-ERF-3A.4 1.29328
Gra|Gra-ERF-5D.4 Ghi|Ghi-ERF-2D.4 1.58388
Gra|Gra-ERF-3D.7 Gar|Gar-ERF-1A.7 0.84124
Gra|Gra-ERF-3D.7 Ghi|Ghi-ERF-3D.5 1.04174
Gra|Gra-ERF-3D.6 Gar|Gar-ERF-1A.5 0.6704
Gra|Gra-ERF-3D.6 Ghi|Ghi-ERF-3D.4 0.8435
Gra|Gra-ERF-8D.4 Gar|Gar-ERF-12A.13 0.5546
Gra|Gra-ERF-8D.4 Ghi|Ghi-ERF-12D.4 0.8006
Gra|Gra-ERF-3D.3 Gar|Gar-ERF-2A.2 1.16585
Gra|Gra-ERF-3D.3 Ghi|Ghi-ERF-3D.3 1.40429
Gra|Gra-ERF-9D.4 Gar|Gar-ERF-5A.4 1.21996
Gra|Gra-ERF-9D.4 Ghi|Ghi-ERF-5A.4 1.46796
Gra|Gra-ERF-7D.14 Gar|Gar-ERF-11A.2 0.88705
Gra|Gra-ERF-7D.14 Ghi|Ghi-ERF-11D.13 1.14736
Gra|Gra-ERF-4D.11 Gar|Gar-ERF-8A.10 0.94960
Gra|Gra-ERF-4D.11 Ghi|Ghi-ERF-8D.9 1.12948
Gra|Gra-ERF-1D.5 Gar|Gar-ERF-7A.5 0.85714
Gra|Gra-ERF-1D.5 Ghi|Ghi-ERF-7D.5 1.09695
Gra|Gra-ERF-8D.17 Gar|Gar-ERF-12A.1 1.35358
Gra|Gra-ERF-8D.17 Ghi|Ghi-ERF-12D.15 1.65710
Gra|Gra-ERF-5D.7 Gar|Gar-ERF-3A.7 0.99211
Gra|Gra-ERF-5D.7 Ghi|Ghi-ERF-2D.6 1.18767
Gra|Gra-ERF-6D.7 Gar|Gar-ERF-9A.7 0.4855
Gra|Gra-ERF-6D.7 Ghi|Ghi-ERF-9D.6 0.6102
Gra|Gra-ERF-2D.5 Gar|Gar-ERF-2A.4 0.4999
Gra|Gra-ERF-2D.5 Ghi|Ghi-ERF-1D.3 0.7321
Gra|Gra-ERF-7D.10 Gar|Gar-ERF-11A.6 0.4882
Gra|Gra-ERF-7D.10 Ghi|Ghi-ERF-11D.9 0.5960
Gra|Gra-ERF-3D.2 Gar|Gar-ERF-2A.1 0.6326
Gra|Gra-ERF-3D.2 Ghi|Ghi-ERF-3D.2 0.7902
Gra|Gra-ERF-1D.9 Gar|Gar-ERF-7A.9 0.5840
Gra|Gra-ERF-1D.9 Ghi|Ghi-ERF-7D.8 0.7220
Gra|Gra-ERF-4D.10 Gar|Gar-ERF-8A.9 1.30635
Gra|Gra-ERF-4D.10 Ghi|Ghi-ERF-8D.8 1.62139
Gra|Gra-ERF-1D.1 Gar|Gar-ERF-7A.1 0.7675
Gra|Gra-ERF-1D.1 Ghi|Ghi-ERF-7D.1 1.01020
Gra|Gra-ERF-3D.5 Gar|Gar-ERF-1A.4 0.90154
Gra|Gra-ERF-3D.5 Ghi|Ghi-ERF-3A.4 1.07853
Gra|Gra-ERF-9D.9 Ghi|Ghi-ERF-5D.9 0.6711
Gra|Gra-ERF-4D.6 Gar|Gar-ERF-8A.5 1.04625
Gra|Gra-ERF-4D.6 Ghi|Ghi-ERF-8D.5 1.26102
Gra|Gra-ERF-5D.1 Gar|Gar-ERF-3A.1 0.4421
Gra|Gra-ERF-5D.1 Ghi|Ghi-ERF-2D.1 0.6023
Gra|Gra-ERF-1D.7 Gar|Gar-ERF-7A.7 0.97061
Gra|Gra-ERF-1D.7 Ghi|Ghi-ERF-7A.7 1.17934
Gra|Gra-ERF-8D.2 Gar|Gar-ERF-12A.15 0.6489
Gra|Gra-ERF-8D.2 Ghi|Ghi-ERF-12D.2 0.7859
Gra|Gra-ERF-6D.5 Gar|Gar-ERF-9A.5 0.5461
Gra|Gra-ERF-6D.5 Ghi|Ghi-ERF-9D.5 0.6868
Gra|Gra-ERF-1D.13 Gar|Gar-ERF-7A.13 0.96457
Gra|Gra-ERF-1D.13 Ghi|Ghi-ERF-7D.12 1.18494
Gra|Gra-ERF-11D.7 Gar|Gar-ERF-10A.1 1.44368
Gra|Gra-ERF-11D.7 Ghi|Ghi-ERF-10D.8 1.76631
Gra|Gra-ERF-8D.14 Gar|Gar-ERF-12A.4 1.13866
Gra|Gra-ERF-8D.14 Ghi|Ghi-ERF-12D.12 1.36733
Gra|Gra-ERF-3D.4 Gar|Gar-ERF-6A.1 0.7045
Gra|Gra-ERF-3D.4 Ghi|Ghi-ERF-6A.1 0.8519
Gra|Gra-ERF-11D.1 Gar|Gar-ERF-10A.8 0.5718
Gra|Gra-ERF-11D.1 Ghi|Ghi-ERF-10D.1 0.8228
Gra|Gra-ERF-10D.7 Gar|Gar-ERF-6A.8 1.01781
Gra|Gra-ERF-10D.7 Ghi|Ghi-ERF-6D.8 1.24409
Gra|Gra-ERF-4D.4 Gar|Gar-ERF-8A.3 0.91830
Gra|Gra-ERF-4D.4 Ghi|Ghi-ERF-8D.3 1.13170
Gra|Gra-ERF-8D.12 Gar|Gar-ERF-10A.6 1.09763
Gra|Gra-ERF-8D.12 Ghi|Ghi-ERF-10D.3 1.31238
Gra|Gra-ERF-11D.2 Gar|Gar-ERF-10A.7 0.90805
Gra|Gra-ERF-11D.2 Ghi|Ghi-ERF-10D.2 1.16419
Gra|Gra-ERF-8D.3 Gar|Gar-ERF-12A.14 1.02998
Gra|Gra-ERF-8D.3 Ghi|Ghi-ERF-12D.3 1.29904
Gra|Gra-ERF-2D.3 Gar|Gar-ERF-1A.3 0.80627
Gra|Gra-ERF-2D.3 Ghi|Ghi-ERF-1A.3 0.9459
Gra|Gra-ERF-7D.5 Gar|Gar-ERF-11A.11 0.89827
Gra|Gra-ERF-7D.5 Ghi|Ghi-ERF-11D.5 1.19771
Gra|Gra-ERF-5D.5 Gar|Gar-ERF-3A.5 0.7946
Gra|Gra-ERF-5D.5 Ghi|Ghi-ERF-2D.5 0.9626
Gra|Gra-ERF-1D.11 Gar|Gar-ERF-7A.11 0.4789
Gra|Gra-ERF-1D.11 Ghi|Ghi-ERF-7A.11 0.5721
Gra|Gra-ERF-10D.4 Gar|Gar-ERF-6A.5 0.95335
Gra|Gra-ERF-10D.4 Ghi|Ghi-ERF-6A.5 1.15239
Gra|Gra-ERF-11D.3 Gar|Gar-ERF-10A.5 0.7969
Gra|Gra-ERF-11D.3 Ghi|Ghi-ERF-10D.4 1.08355
Gra|Gra-ERF-1D.3 Gar|Gar-ERF-7A.3 0.80857
Gra|Gra-ERF-1D.3 Ghi|Ghi-ERF-7D.3 0.97833
Gra|Gra-ERF-9D.11 Ghi|Ghi-ERF-6D.1 0.8340
Gra|Gra-ERF-9D.11 Ghi|Ghi-ERF-5D.10 0.8340
Gra|Gra-ERF-4D.14 Gar|Gar-ERF-8A.13 0.90573
Gra|Gra-ERF-4D.14 Ghi|Ghi-ERF-8D.12 1.11945
Gra|Gra-ERF-2D.1 Gar|Gar-ERF-1A.1 1.09335
Gra|Gra-ERF-2D.1 Ghi|Ghi-ERF-1D.1 1.46575
Gra|Gra-ERF-6D.3 Gar|Gar-ERF-9A.3 1.26901
Gra|Gra-ERF-6D.3 Ghi|Ghi-ERF-9D.3 1.62691
Gra|Gra-ERF-4D.1 Gar|Gar-ERF-2A.5 0.90196
Gra|Gra-ERF-4D.1 Ghi|Ghi-ERF-8D.1 1.22348
Gra|Gra-ERF-7D.9 Gar|Gar-ERF-11A.7 0.84219
Gra|Gra-ERF-7D.9 Ghi|Ghi-ERF-11D.8 1.03769
Gra|Gra-ERF-2D.2 Gar|Gar-ERF-1A.2 0.93759
Gra|Gra-ERF-2D.2 Ghi|Ghi-ERF-1A.2 1.12664
Gra|Gra-ERF-9D.10 Gar|Gar-ERF-4A.2 0.7875
Gra|Gra-ERF-9D.10 Ghi|Ghi-ERF-4D.1 0.9555
Gra|Gra-ERF-8D.11 Gar|Gar-ERF-12A.6 1.05657
Gra|Gra-ERF-8D.11 Ghi|Ghi-ERF-12D.10 1.28614
Gra|Gra-ERF-10D.3 Gar|Gar-ERF-6A.4 1.25460
Gra|Gra-ERF-10D.3 Ghi|Ghi-ERF-6D.5 1.60347
Gra|Gra-ERF-8D.7 Gar|Gar-ERF-12A.10 0.86134
Gra|Gra-ERF-8D.7 Ghi|Ghi-ERF-12D.6 1.04328
Gra|Gra-ERF-1D.12 Gar|Gar-ERF-7A.12 0.89266
Gra|Gra-ERF-1D.12 Ghi|Ghi-ERF-7D.11 1.09974
Gra|Gra-ERF-10D.1 Gar|Gar-ERF-6A.2 0.87306
Gra|Gra-ERF-10D.1 Ghi|Ghi-ERF-6D.2 1.07576
Gra|Gra-ERF-7D.3 Gar|Gar-ERF-11A.13 0.89258
Gra|Gra-ERF-7D.3 Ghi|Ghi-ERF-11D.3 1.11832
Gra|Gra-ERF-7D.6 Gar|Gar-ERF-11A.10 0.97250
Gra|Gra-ERF-7D.6 Ghi|Ghi-ERF-11D.6 1.21562
Gra|Gra-ERF-3D.1 Ghi|Ghi-ERF-3D.1 1.02423
Gra|Gra-ERF-9D.5 Gar|Gar-ERF-5A.5 0.6876
Gra|Gra-ERF-9D.5 Ghi|Ghi-ERF-5D.5 0.8323
Gra|Gra-ERF-7D.12 Gar|Gar-ERF-11A.4 1.35679
Gra|Gra-ERF-7D.12 Ghi|Ghi-ERF-11A.8 1.66730
Gra|Gra-ERF-9D.3 Gar|Gar-ERF-5A.3 1.14065
Gra|Gra-ERF-9D.3 Ghi|Ghi-ERF-5D.3 1.44513
Gra|Gra-ERF-13D.2 Gar|Gar-ERF-13A.3 0.90529
Gra|Gra-ERF-13D.2 Ghi|Ghi-ERF-13D.4 1.12163
Gra|Gra-ERF-4D.15 Gar|Gar-ERF-8A.14 0.7409
Gra|Gra-ERF-4D.15 Ghi|Ghi-ERF-8D.13 1.04110
Gra|Gra-ERF-9D.6 Gar|Gar-ERF-5A.6 0.6452
Gra|Gra-ERF-9D.6 Ghi|Ghi-ERF-5A.6 0.7696
Gra|Gra-ERF-8D.8 Gar|Gar-ERF-12A.9 1.78360
Gra|Gra-ERF-8D.8 Ghi|Ghi-ERF-12D.7 2.18656
Gra|Gra-ERF-10D.2 Gar|Gar-ERF-6A.3 0.7287
Gra|Gra-ERF-10D.2 Ghi|Ghi-ERF-6D.4 0.9052
Gra|Gra-ERF-1D.14 Gar|Gar-ERF-7A.14 0.82447
Gra|Gra-ERF-1D.14 Ghi|Ghi-ERF-7A.14 0.98515
Gra|Gra-ERF-4D.13 Gar|Gar-ERF-8A.12 0.6797
Gra|Gra-ERF-4D.13 Ghi|Ghi-ERF-8D.11 0.8524
Gra|Gra-ERF-8D.15 Gar|Gar-ERF-12A.3 1.29465
Gra|Gra-ERF-8D.15 Ghi|Ghi-ERF-12D.13 1.61686
Gra|Gra-ERF-4D.2 Gar|Gar-ERF-8A.1 1.36147
Gra|Gra-ERF-4D.2 Ghi|Ghi-ERF-8A.2 1.63147
Gra|Gra-ERF-5D.6 Gar|Gar-ERF-3A.6 1.04346
Gra|Gra-ERF-5D.6 Ghi|Ghi-ERF-3A.5 1.23688
Gra|Gra-ERF-5D.8 Gar|Gar-ERF-3A.8 1.27883
Gra|Gra-ERF-5D.8 Ghi|Ghi-ERF-2D.7 1.61863
Gra|Gra-ERF-5D.3 Gar|Gar-ERF-3A.3 1.29143
Gra|Gra-ERF-5D.3 Ghi|Ghi-ERF-2D.3 1.56820
Gra|Gra-ERF-4D.8 Gar|Gar-ERF-8A.7 1.18217
Gra|Gra-ERF-4D.8 Ghi|Ghi-ERF-8A.8 1.40591
Gra|Gra-ERF-7D.11 Gar|Gar-ERF-11A.5 1.01641
Gra|Gra-ERF-7D.11 Ghi|Ghi-ERF-11D.10 1.24251
Gra|Gra-ERF-7D.2 Gar|Gar-ERF-11A.15 1.32875
Gra|Gra-ERF-7D.2 Ghi|Ghi-ERF-11D.2 1.61241
Gra|Gra-ERF-5D.2 Gar|Gar-ERF-3A.2 0.98323
Gra|Gra-ERF-5D.2 Ghi|Ghi-ERF-2D.2 1.18262
Gra|Gra-ERF-9D.1 Gar|Gar-ERF-5A.1 0.6517
Gra|Gra-ERF-9D.1 Ghi|Ghi-ERF-5D.1 0.7859
Gra|Gra-ERF-11D.6 Gar|Gar-ERF-10A.2 0.85481
Gra|Gra-ERF-11D.6 Ghi|Ghi-ERF-10D.7 1.00975
Gra|Gra-ERF-6D.6 Gar|Gar-ERF-9A.6 0.4425
Gra|Gra-ERF-3D.8 Gar|Gar-ERF-1A.6 0.96968
Gra|Gra-ERF-3D.8 Ghi|Ghi-ERF-3D.6 1.33485
Gra|Gra-ERF-7D.8 Gar|Gar-ERF-11A.8 0.85254
Gra|Gra-ERF-7D.8 Ghi|Ghi-ERF-11D.7 1.02593
Gra|Gra-ERF-6D.2 Gar|Gar-ERF-9A.2 0.91082
Gra|Gra-ERF-6D.2 Ghi|Ghi-ERF-9D.2 1.13676
Gra|Gra-ERF-4D.12 Gar|Gar-ERF-8A.11 0.7040
Gra|Gra-ERF-4D.12 Ghi|Ghi-ERF-8D.10 1.19770
Gra|Gra-ERF-12D.1 Ghi|Ghi-ERF-4D.2 1.40594
Gra|Gra-ERF-11D.4 Gar|Gar-ERF-10A.4 1.78084
Gra|Gra-ERF-11D.4 Ghi|Ghi-ERF-10D.5 2.14236
Gra|Gra-ERF-2D.4 Gar|Gar-ERF-2A.3 0.90669
Gra|Gra-ERF-2D.4 Ghi|Ghi-ERF-1D.2 1.09596
Gra|Gra-ERF-7D.7 Gar|Gar-ERF-11A.9 0.94587
Gra|Gra-ERF-7D.7 Ghi|Ghi-ERF-11A.3 1.11774
Gra|Gra-ERF-4D.3 Gar|Gar-ERF-8A.2 0.94493
Gra|Gra-ERF-4D.3 Ghi|Ghi-ERF-8D.2 1.16687
Gra|Gra-ERF-8D.10 Gar|Gar-ERF-12A.10 0.86134
Gra|Gra-ERF-8D.10 Ghi|Ghi-ERF-12D.6 1.04328
Gra|Gra-ERF-13D.3 Gar|Gar-ERF-13A.4 0.91320
Gra|Gra-ERF-13D.3 Ghi|Ghi-ERF-13D.3 1.10828
Gra|Gra-ERF-9D.2 Gar|Gar-ERF-5A.2 0.81232
Gra|Gra-ERF-9D.2 Ghi|Ghi-ERF-5D.2 0.98118
Gra|Gra-ERF-9D.8 Gar|Gar-ERF-5A.8 0.7876
Gra|Gra-ERF-9D.8 Ghi|Ghi-ERF-5D.8 0.9419
Gra|Gra-ERF-9D.8 Ghi|Ghi-ERF-5A.8 0.9419
Gra|Gra-ERF-8D.9 Gar|Gar-ERF-12A.8 1.35263
Gra|Gra-ERF-8D.9 Ghi|Ghi-ERF-12D.8 1.65440
Gra|Gra-ERF-6D.8 Ghi|Ghi-ERF-9D.7 0.6236
Gra|Gra-ERF-8D.13 Gar|Gar-ERF-12A.5 1.12519
Gra|Gra-ERF-8D.13 Ghi|Ghi-ERF-12A.11 1.35277
Gra|Gra-ERF-7D.4 Gar|Gar-ERF-11A.12 0.5928
Gra|Gra-ERF-7D.4 Ghi|Ghi-ERF-11D.4 0.7645
Gra|Gra-ERF-6D.1 Gar|Gar-ERF-9A.1 0.97532
Gra|Gra-ERF-6D.1 Ghi|Ghi-ERF-9D.1 1.28392
Gra|Gra-ERF-1D.6 Gar|Gar-ERF-7A.6 0.80816
Gra|Gra-ERF-1D.6 Ghi|Ghi-ERF-7A.6 0.97895
Gra|Gra-ERF-1D.8 Gar|Gar-ERF-7A.8 0.3715
Gra|Gra-ERF-1D.8 Ghi|Ghi-ERF-7D.7 0.4853
Gra|Gra-ERF-4D.9 Ghi|Ghi-ERF-8D.7 1.42552
Gra|Gra-ERF-4D.7 Gar|Gar-ERF-8A.6 0.92811
Gra|Gra-ERF-4D.7 Ghi|Ghi-ERF-8D.6 1.15017
Gra|Gra-ERF-7D.1 Gar|Gar-ERF-11A.14 0.6699
Gra|Gra-ERF-7D.1 Ghi|Ghi-ERF-11D.1 0.9028
Gra|Gra-ERF-1D.2 Gar|Gar-ERF-7A.2 0.87163
Gra|Gra-ERF-1D.2 Ghi|Ghi-ERF-7D.2 1.07184
Gra|Gra-ERF-8D.6 Gar|Gar-ERF-12A.4 1.13866
Gra|Gra-ERF-8D.6 Ghi|Ghi-ERF-12D.12 1.36733
Gra|Gra-ERF-8D.16 Gar|Gar-ERF-12A.2 0.98276
Gra|Gra-ERF-8D.16 Ghi|Ghi-ERF-12D.14 1.20892
Gra|Gra-ERF-6D.4 Gar|Gar-ERF-9A.4 1.44970
Gra|Gra-ERF-6D.4 Ghi|Ghi-ERF-9D.4 1.74897
Gra|Gra-ERF-1D.10 Gar|Gar-ERF-7A.10 0.97385
Gra|Gra-ERF-1D.10 Ghi|Ghi-ERF-7D.9 1.17367
Gra|Gra-ERF-7D.13 Gar|Gar-ERF-11A.3 0.89586
Gra|Gra-ERF-7D.13 Ghi|Ghi-ERF-11A.9 1.07183
Gra|Gra-ERF-10D.5 Gar|Gar-ERF-6A.6 1.24699
Gra|Gra-ERF-10D.5 Ghi|Ghi-ERF-6D.6 1.52561
Gra|Gra-ERF-10D.6 Gar|Gar-ERF-6A.7 1.01269
Gra|Gra-ERF-10D.6 Ghi|Ghi-ERF-6D.7 1.21734
Gra|Gra-ERF-8D.1 Gar|Gar-ERF-3A.9 0.4719
Gra|Gra-ERF-8D.1 Ghi|Ghi-ERF-12D.1 1.29957
Gra|Gra-ERF-7D.15 Gar|Gar-ERF-11A.1 0.85812
Gra|Gra-ERF-7D.15 Ghi|Ghi-ERF-11D.14 1.06960
Gra|Gra-ERF-12D.2 Gar|Gar-ERF-4A.1 1.26953
Gra|Gra-ERF-12D.2 Ghi|Ghi-ERF-4D.3 1.71757
Gra|Gra-ERF-11D.5 Gar|Gar-ERF-10A.3 0.4514
Gra|Gra-ERF-11D.5 Ghi|Ghi-ERF-10D.6 0.6879
Gra|Gra-ERF-13D.1 Gar|Gar-ERF-13A.1 1.14488
Gra|Gra-ERF-13D.1 Ghi|Ghi-ERF-13D.1 1.52569
Gra|Gra-ERF-9D.7 Gar|Gar-ERF-5A.7 0.7741
Gra|Gra-ERF-9D.7 Ghi|Ghi-ERF-5D.7 0.9386
Gra|Gra-ERF-8D.5 Gar|Gar-ERF-12A.12 1.13967
Gra|Gra-ERF-4D.5 Gar|Gar-ERF-8A.4 1.27182
Gra|Gra-ERF-4D.5 Ghi|Ghi-ERF-8D.4 1.55363
Gra|Gra-ERF-1D.4 Gar|Gar-ERF-7A.4 0.6265
Gra|Gra-ERF-1D.4 Ghi|Ghi-ERF-7D.4 0.8111
Ghi|Ghi-ERF-13D.3 Gra|Gra-ERF-13D.3 1.10828
Ghi|Ghi-ERF-8A.4 Gar|Gar-ERF-8A.3 1.49702
Ghi|Ghi-ERF-5D.1 Gar|Gar-ERF-5A.1 1.0116
Ghi|Ghi-ERF-5D.1 Gra|Gra-ERF-9D.1 0.7859
Ghi|Ghi-ERF-1A.2 Gar|Gar-ERF-1A.2 1.50792
Ghi|Ghi-ERF-1A.2 Gra|Gra-ERF-2D.2 1.12664
Ghi|Ghi-ERF-2A.6 Gar|Gar-ERF-2A.2 2.04926
Ghi|Ghi-ERF-7A.8 Gar|Gar-ERF-7A.8 0.6106
Ghi|Ghi-ERF-9D.7 Gra|Gra-ERF-6D.8 0.6236
Ghi|Ghi-ERF-8D.4 Gra|Gra-ERF-4D.5 1.55363
Ghi|Ghi-ERF-7D.7 Gra|Gra-ERF-1D.8 0.4853
Ghi|Ghi-ERF-8A.11 Gar|Gar-ERF-8A.10 1.48027
Ghi|Ghi-ERF-7A.3 Gar|Gar-ERF-7A.3 1.29503
Ghi|Ghi-ERF-6D.8 Gra|Gra-ERF-10D.7 1.24409
Ghi|Ghi-ERF-6A.8 Gar|Gar-ERF-6A.8 1.62645
Ghi|Ghi-ERF-4D.2 Gra|Gra-ERF-12D.1 1.40594
Ghi|Ghi-ERF-7A.6 Gar|Gar-ERF-7A.6 1.29650
Ghi|Ghi-ERF-7A.6 Gra|Gra-ERF-1D.6 0.97895
Ghi|Ghi-ERF-7D.2 Gra|Gra-ERF-1D.2 1.07184
Ghi|Ghi-ERF-8A.5 Gar|Gar-ERF-8A.4 2.07686
Ghi|Ghi-ERF-8D.8 Gra|Gra-ERF-4D.10 1.62139
Ghi|Ghi-ERF-2A.7 Gar|Gar-ERF-2A.1 1.0066
Ghi|Ghi-ERF-9D.4 Gra|Gra-ERF-6D.4 1.74897
Ghi|Ghi-ERF-7A.5 Gar|Gar-ERF-7A.5 1.41929
Ghi|Ghi-ERF-12A.4 Gar|Gar-ERF-12A.13 0.9912
Ghi|Ghi-ERF-13D.1 Gar|Gar-ERF-13A.1 1.73175
Ghi|Ghi-ERF-13D.1 Gra|Gra-ERF-13D.1 1.52569
Ghi|Ghi-ERF-12A.14 Gar|Gar-ERF-12A.2 1.58204
Ghi|Ghi-ERF-10D.8 Gra|Gra-ERF-11D.7 1.76631
Ghi|Ghi-ERF-2A.1 Gar|Gar-ERF-3A.1 0.7080
Ghi|Ghi-ERF-2A.3 Gar|Gar-ERF-3A.3 2.08557
Ghi|Ghi-ERF-11A.10 Gar|Gar-ERF-11A.2 1.40261
Ghi|Ghi-ERF-3D.2 Gra|Gra-ERF-3D.2 0.7902
Ghi|Ghi-ERF-11D.6 Gar|Gar-ERF-11A.10 1.52961
Ghi|Ghi-ERF-11D.6 Gra|Gra-ERF-7D.6 1.21562
Ghi|Ghi-ERF-8A.14 Gar|Gar-ERF-8A.13 1.47152
Ghi|Ghi-ERF-11A.4 Gar|Gar-ERF-11A.8 1.35104
Ghi|Ghi-ERF-8D.9 Gra|Gra-ERF-4D.11 1.12948
Ghi|Ghi-ERF-2D.1 Gra|Gra-ERF-5D.1 0.6023
Ghi|Ghi-ERF-11D.2 Gar|Gar-ERF-11A.15 2.06021
Ghi|Ghi-ERF-11D.2 Gra|Gra-ERF-7D.2 1.61241
Ghi|Ghi-ERF-2D.6 Gra|Gra-ERF-5D.7 1.18767
Ghi|Ghi-ERF-12A.15 Gar|Gar-ERF-12A.1 2.15972
Ghi|Ghi-ERF-3D.4 Gra|Gra-ERF-3D.6 0.8435
Ghi|Ghi-ERF-1A.4 Gar|Gar-ERF-2A.3 1.43599
Ghi|Ghi-ERF-5D.3 Gra|Gra-ERF-9D.3 1.44513
Ghi|Ghi-ERF-11A.6 Gar|Gar-ERF-11A.6 0.7754
Ghi|Ghi-ERF-9D.1 Gra|Gra-ERF-6D.1 1.28392
Ghi|Ghi-ERF-3A.5 Gar|Gar-ERF-3A.6 1.62572
Ghi|Ghi-ERF-3A.5 Gra|Gra-ERF-5D.6 1.23688
Ghi|Ghi-ERF-7A.11 Gar|Gar-ERF-7A.11 0.7661
Ghi|Ghi-ERF-7A.11 Gra|Gra-ERF-1D.11 0.5721
Ghi|Ghi-ERF-9D.6 Gar|Gar-ERF-9A.7 0.7530
Ghi|Ghi-ERF-9D.6 Gra|Gra-ERF-6D.7 0.6102
Ghi|Ghi-ERF-2A.4 Gar|Gar-ERF-3A.4 2.06091
Ghi|Ghi-ERF-5A.3 Gar|Gar-ERF-5A.3 1.86679
Ghi|Ghi-ERF-8A.2 Gar|Gar-ERF-8A.1 2.16909
Ghi|Ghi-ERF-8A.2 Gra|Gra-ERF-4D.2 1.63147
Ghi|Ghi-ERF-12D.10 Gra|Gra-ERF-8D.11 1.28614
Ghi|Ghi-ERF-10A.1 Gar|Gar-ERF-10A.8 0.8983
Ghi|Ghi-ERF-5D.5 Gra|Gra-ERF-9D.5 0.8323
Ghi|Ghi-ERF-3D.5 Gra|Gra-ERF-3D.7 1.04174
Ghi|Ghi-ERF-12A.13 Gar|Gar-ERF-12A.3 2.15169
Ghi|Ghi-ERF-9D.3 Gra|Gra-ERF-6D.3 1.62691
Ghi|Ghi-ERF-9D.5 Gra|Gra-ERF-6D.5 0.6868
Ghi|Ghi-ERF-1A.1 Gar|Gar-ERF-1A.1 2.16986
Ghi|Ghi-ERF-2D.4 Gra|Gra-ERF-5D.4 1.58388
Ghi|Ghi-ERF-6A.2 Gar|Gar-ERF-6A.2 1.38581
Ghi|Ghi-ERF-5D.8 Gra|Gra-ERF-9D.8 0.9419
Ghi|Ghi-ERF-12D.4 Gra|Gra-ERF-8D.4 0.8006
Ghi|Ghi-ERF-11D.5 Gar|Gar-ERF-11A.11 1.41187
Ghi|Ghi-ERF-11D.5 Gra|Gra-ERF-7D.5 1.19771
Ghi|Ghi-ERF-10D.1 Gra|Gra-ERF-11D.1 0.8228
Ghi|Ghi-ERF-6D.5 Gar|Gar-ERF-6A.4 1.93374
Ghi|Ghi-ERF-6D.5 Gra|Gra-ERF-10D.3 1.60347
Ghi|Ghi-ERF-7A.7 Gar|Gar-ERF-7A.7 1.58709
Ghi|Ghi-ERF-7A.7 Gra|Gra-ERF-1D.7 1.17934
Ghi|Ghi-ERF-5A.8 Gar|Gar-ERF-5A.8 1.2384
Ghi|Ghi-ERF-5A.8 Gra|Gra-ERF-9D.8 0.9419
Ghi|Ghi-ERF-5D.9 Gra|Gra-ERF-9D.9 0.6711
Ghi|Ghi-ERF-11A.7 Gar|Gar-ERF-11A.5 1.61183
Ghi|Ghi-ERF-3A.6 Gar|Gar-ERF-3A.7 1.57261
Ghi|Ghi-ERF-9A.3 Gar|Gar-ERF-9A.3 2.04635
Ghi|Ghi-ERF-12D.15 Gra|Gra-ERF-8D.17 1.65710
Ghi|Ghi-ERF-10D.5 Gar|Gar-ERF-10A.4 2.77297
Ghi|Ghi-ERF-10D.5 Gra|Gra-ERF-11D.4 2.14236
Ghi|Ghi-ERF-9A.1 Gar|Gar-ERF-9A.1 1.59429
Ghi|Ghi-ERF-8A.3 Gar|Gar-ERF-8A.2 1.51737
Ghi|Ghi-ERF-5A.2 Gar|Gar-ERF-5A.2 1.28261
Ghi|Ghi-ERF-4A.3 Gar|Gar-ERF-4A.2 1.2413
Ghi|Ghi-ERF-6D.1 Gra|Gra-ERF-9D.11 0.8340
Ghi|Ghi-ERF-1D.2 Gra|Gra-ERF-2D.4 1.09596
Ghi|Ghi-ERF-5A.6 Gar|Gar-ERF-5A.6 1.0109
Ghi|Ghi-ERF-5A.6 Gra|Gra-ERF-9D.6 0.7696
Ghi|Ghi-ERF-2D.2 Gra|Gra-ERF-5D.2 1.18262
Ghi|Ghi-ERF-12A.7 Gar|Gar-ERF-12A.9 2.90156
Ghi|Ghi-ERF-8D.13 Gar|Gar-ERF-8A.14 1.1621
Ghi|Ghi-ERF-8D.13 Gra|Gra-ERF-4D.15 1.04110
Ghi|Ghi-ERF-8D.7 Gra|Gra-ERF-4D.9 1.42552
Ghi|Ghi-ERF-8A.8 Gar|Gar-ERF-8A.7 1.90970
Ghi|Ghi-ERF-8A.8 Gra|Gra-ERF-4D.8 1.40591
Ghi|Ghi-ERF-13A.3 Gar|Gar-ERF-13A.4 1.45265
Ghi|Ghi-ERF-12A.11 Gar|Gar-ERF-12A.5 1.77961
Ghi|Ghi-ERF-12A.11 Gra|Gra-ERF-8D.13 1.35277
Ghi|Ghi-ERF-11D.10 Gra|Gra-ERF-7D.11 1.24251
Ghi|Ghi-ERF-8D.3 Gra|Gra-ERF-4D.4 1.13170
Ghi|Ghi-ERF-12A.12 Gar|Gar-ERF-12A.4 2.37329
Ghi|Ghi-ERF-2D.7 Gra|Gra-ERF-5D.8 1.61863
Ghi|Ghi-ERF-7A.12 Gar|Gar-ERF-7A.12 1.55730
Ghi|Ghi-ERF-6D.7 Gra|Gra-ERF-10D.6 1.21734
Ghi|Ghi-ERF-1A.3 Gar|Gar-ERF-1A.3 1.2521
Ghi|Ghi-ERF-1A.3 Gra|Gra-ERF-2D.3 0.9459
Ghi|Ghi-ERF-11A.5 Gar|Gar-ERF-11A.7 1.33784
Ghi|Ghi-ERF-4D.1 Gra|Gra-ERF-9D.10 0.9555
Ghi|Ghi-ERF-6A.5 Gar|Gar-ERF-6A.5 1.49485
Ghi|Ghi-ERF-6A.5 Gra|Gra-ERF-10D.4 1.15239
Ghi|Ghi-ERF-5D.2 Gra|Gra-ERF-9D.2 0.98118
Ghi|Ghi-ERF-13A.4 Gar|Gar-ERF-13A.3 1.44114
Ghi|Ghi-ERF-11A.1 Gar|Gar-ERF-11A.12 0.9398
Ghi|Ghi-ERF-12A.9 Gar|Gar-ERF-12A.7 1.31825
Ghi|Ghi-ERF-13D.4 Gra|Gra-ERF-13D.2 1.12163
Ghi|Ghi-ERF-10D.7 Gar|Gar-ERF-10A.2 1.31320
Ghi|Ghi-ERF-10D.7 Gra|Gra-ERF-11D.6 1.00975
Ghi|Ghi-ERF-11D.8 Gra|Gra-ERF-7D.9 1.03769
Ghi|Ghi-ERF-1D.3 Gar|Gar-ERF-2A.4 0.7769
Ghi|Ghi-ERF-1D.3 Gra|Gra-ERF-2D.5 0.7321
Ghi|Ghi-ERF-7A.14 Gar|Gar-ERF-7A.14 1.51290
Ghi|Ghi-ERF-7A.14 Gra|Gra-ERF-1D.14 0.98515
Ghi|Ghi-ERF-7A.1 Gar|Gar-ERF-7A.1 1.1744
Ghi|Ghi-ERF-6D.6 Gra|Gra-ERF-10D.5 1.52561
Ghi|Ghi-ERF-6A.7 Gar|Gar-ERF-6A.7 1.58418
Ghi|Ghi-ERF-3D.6 Gra|Gra-ERF-3D.8 1.33485
Ghi|Ghi-ERF-12D.14 Gra|Gra-ERF-8D.16 1.20892
Ghi|Ghi-ERF-6A.1 Gar|Gar-ERF-6A.1 1.33073
Ghi|Ghi-ERF-6A.1 Gra|Gra-ERF-3D.4 0.8519
Ghi|Ghi-ERF-12A.10 Gar|Gar-ERF-12A.6 1.66268
Ghi|Ghi-ERF-12A.2 Gar|Gar-ERF-12A.15 1.0422
Ghi|Ghi-ERF-11A.11 Gar|Gar-ERF-11A.1 1.35324
Ghi|Ghi-ERF-11D.7 Gra|Gra-ERF-7D.8 1.02593
Ghi|Ghi-ERF-5D.7 Gar|Gar-ERF-5A.7 1.2071
Ghi|Ghi-ERF-5D.7 Gra|Gra-ERF-9D.7 0.9386
Ghi|Ghi-ERF-12A.6 Gar|Gar-ERF-12A.10 1.34659
Ghi|Ghi-ERF-7A.2 Gar|Gar-ERF-7A.2 1.41401
Ghi|Ghi-ERF-3A.1 Gar|Gar-ERF-1A.6 1.64890
Ghi|Ghi-ERF-7D.4 Gra|Gra-ERF-1D.4 0.8111
Ghi|Ghi-ERF-2D.3 Gra|Gra-ERF-5D.3 1.56820
Ghi|Ghi-ERF-11A.8 Gar|Gar-ERF-11A.4 2.19963
Ghi|Ghi-ERF-11A.8 Gra|Gra-ERF-7D.12 1.66730
Ghi|Ghi-ERF-8D.5 Gra|Gra-ERF-4D.6 1.26102
Ghi|Ghi-ERF-8A.1 Gar|Gar-ERF-2A.5 1.43232
Ghi|Ghi-ERF-12A.5 Gar|Gar-ERF-12A.11 1.48753
Ghi|Ghi-ERF-7D.5 Gra|Gra-ERF-1D.5 1.09695
Ghi|Ghi-ERF-3D.3 Gra|Gra-ERF-3D.3 1.40429
Ghi|Ghi-ERF-8A.12 Gar|Gar-ERF-8A.11 1.1352
Ghi|Ghi-ERF-11D.3 Gar|Gar-ERF-11A.13 1.38657
Ghi|Ghi-ERF-11D.3 Gra|Gra-ERF-7D.3 1.11832
Ghi|Ghi-ERF-7A.4 Gar|Gar-ERF-7A.4 1.0596
Ghi|Ghi-ERF-2A.5 Gar|Gar-ERF-3A.5 1.25437
Ghi|Ghi-ERF-11D.1 Gar|Gar-ERF-11A.14 1.0503
Ghi|Ghi-ERF-11D.1 Gra|Gra-ERF-7D.1 0.9028
Ghi|Ghi-ERF-9A.6 Gar|Gar-ERF-9A.5 0.8910
Ghi|Ghi-ERF-8D.12 Gra|Gra-ERF-4D.14 1.11945
Ghi|Ghi-ERF-10D.6 Gar|Gar-ERF-10A.3 0.7036
Ghi|Ghi-ERF-10D.6 Gra|Gra-ERF-11D.5 0.6879
Ghi|Ghi-ERF-10A.3 Gar|Gar-ERF-10A.1 2.35148
Ghi|Ghi-ERF-8D.11 Gra|Gra-ERF-4D.13 0.8524
Ghi|Ghi-ERF-7D.12 Gra|Gra-ERF-1D.13 1.18494
Ghi|Ghi-ERF-8A.13 Gar|Gar-ERF-8A.12 1.0850
Ghi|Ghi-ERF-12D.8 Gra|Gra-ERF-8D.9 1.65440
Ghi|Ghi-ERF-7D.3 Gra|Gra-ERF-1D.3 0.97833
Ghi|Ghi-ERF-9A.5 Gar|Gar-ERF-9A.4 2.30793
Ghi|Ghi-ERF-6A.6 Gar|Gar-ERF-6A.6 1.97006
Ghi|Ghi-ERF-11D.14 Gra|Gra-ERF-7D.15 1.06960
Ghi|Ghi-ERF-11D.9 Gra|Gra-ERF-7D.10 0.5960
Ghi|Ghi-ERF-2A.2 Gar|Gar-ERF-3A.2 1.53053
Ghi|Ghi-ERF-8A.6 Gar|Gar-ERF-8A.5 1.79411
Ghi|Ghi-ERF-5D.10 Gra|Gra-ERF-9D.11 0.8340
Ghi|Ghi-ERF-6A.3 Gar|Gar-ERF-6A.3 1.2281
Ghi|Ghi-ERF-4A.5 Gar|Gar-ERF-4A.1 2.10590
Ghi|Ghi-ERF-7D.9 Gra|Gra-ERF-1D.10 1.17367
Ghi|Ghi-ERF-9D.2 Gar|Gar-ERF-9A.2 1.48979
Ghi|Ghi-ERF-9D.2 Gra|Gra-ERF-6D.2 1.13676
Ghi|Ghi-ERF-11A.3 Gar|Gar-ERF-11A.9 1.50649
Ghi|Ghi-ERF-11A.3 Gra|Gra-ERF-7D.7 1.11774
Ghi|Ghi-ERF-3A.3 Gar|Gar-ERF-1A.5 1.1512
Ghi|Ghi-ERF-7A.13 Gar|Gar-ERF-7A.13 1.53988
Ghi|Ghi-ERF-8A.7 Gar|Gar-ERF-8A.6 1.51894
Ghi|Ghi-ERF-12D.12 Gra|Gra-ERF-8D.6 1.36733
Ghi|Ghi-ERF-12D.12 Gra|Gra-ERF-8D.14 1.36733
Ghi|Ghi-ERF-12A.3 Gar|Gar-ERF-12A.14 1.64454
Ghi|Ghi-ERF-3A.4 Gar|Gar-ERF-1A.4 1.52323
Ghi|Ghi-ERF-3A.4 Gra|Gra-ERF-3D.5 1.07853
Ghi|Ghi-ERF-11A.9 Gar|Gar-ERF-11A.3 1.59007
Ghi|Ghi-ERF-11A.9 Gra|Gra-ERF-7D.13 1.07183
Ghi|Ghi-ERF-12D.2 Gra|Gra-ERF-8D.2 0.7859
Ghi|Ghi-ERF-10D.2 Gar|Gar-ERF-10A.7 1.41051
Ghi|Ghi-ERF-10D.2 Gra|Gra-ERF-11D.2 1.16419
Ghi|Ghi-ERF-8D.10 Gra|Gra-ERF-4D.12 1.19770
Ghi|Ghi-ERF-7D.8 Gra|Gra-ERF-1D.9 0.7220
Ghi|Ghi-ERF-11D.4 Gra|Gra-ERF-7D.4 0.7645
Ghi|Ghi-ERF-3D.1 Gra|Gra-ERF-3D.1 1.02423
Ghi|Ghi-ERF-4D.3 Gra|Gra-ERF-12D.2 1.71757
Ghi|Ghi-ERF-13A.2 Gar|Gar-ERF-13A.2 1.1162
Ghi|Ghi-ERF-2D.5 Gra|Gra-ERF-5D.5 0.9626
Ghi|Ghi-ERF-8D.1 Gra|Gra-ERF-4D.1 1.22348
Ghi|Ghi-ERF-7D.1 Gra|Gra-ERF-1D.1 1.01020
Ghi|Ghi-ERF-1D.1 Gra|Gra-ERF-2D.1 1.46575
Ghi|Ghi-ERF-5A.4 Gar|Gar-ERF-5A.4 1.91696
Ghi|Ghi-ERF-5A.4 Gra|Gra-ERF-9D.4 1.46796
Ghi|Ghi-ERF-3A.7 Gar|Gar-ERF-3A.8 2.05072
Ghi|Ghi-ERF-10D.4 Gar|Gar-ERF-10A.5 1.1235
Ghi|Ghi-ERF-10D.4 Gra|Gra-ERF-11D.3 1.08355
Ghi|Ghi-ERF-8A.10 Gar|Gar-ERF-8A.9 2.09574
Ghi|Ghi-ERF-8D.6 Gra|Gra-ERF-4D.7 1.15017
Ghi|Ghi-ERF-12D.7 Gra|Gra-ERF-8D.8 2.18656
Ghi|Ghi-ERF-10D.3 Gar|Gar-ERF-10A.6 1.70319
Ghi|Ghi-ERF-10D.3 Gra|Gra-ERF-8D.12 1.31238
Ghi|Ghi-ERF-12D.6 Gra|Gra-ERF-8D.7 1.04328
Ghi|Ghi-ERF-12D.6 Gra|Gra-ERF-8D.10 1.04328
Ghi|Ghi-ERF-7D.11 Gra|Gra-ERF-1D.12 1.09974
Ghi|Ghi-ERF-5A.5 Gar|Gar-ERF-5A.5 1.2202
Ghi|Ghi-ERF-7A.9 Gar|Gar-ERF-7A.9 0.9281
Ghi|Ghi-ERF-6D.4 Gra|Gra-ERF-10D.2 0.9052
Ghi|Ghi-ERF-6D.2 Gra|Gra-ERF-10D.1 1.07576
Ghi|Ghi-ERF-12D.1 Gar|Gar-ERF-3A.9 0.8111
Ghi|Ghi-ERF-12D.1 Gra|Gra-ERF-8D.1 1.29957
Ghi|Ghi-ERF-7A.10 Gar|Gar-ERF-7A.10 1.55884
Ghi|Ghi-ERF-12D.3 Gra|Gra-ERF-8D.3 1.29904
Ghi|Ghi-ERF-12D.13 Gra|Gra-ERF-8D.15 1.61686
Ghi|Ghi-ERF-3A.2 Gar|Gar-ERF-1A.7 1.32342
Ghi|Ghi-ERF-11D.13 Gra|Gra-ERF-7D.14 1.14736
Ghi|Ghi-ERF-8D.2 Gra|Gra-ERF-4D.3 1.16687
Ghi|Ghi-ERF-12A.8 Gar|Gar-ERF-12A.8 2.13567
