# Supplementary material for: Genome-wide characterization and expression analysis of Erf gene family in cotton
Source: BMC Plant Biol. 2022 Mar 22;22:134. doi: 10.1186/s12870-022-03521-z (PMC8939120; doi:10.1186/s12870-022-03521-z)
Supplement: Supplementary file 3 — Additional file 3. [file 12870_2022_3521_MOESM3_ESM.xlsx]

## Sheet: Ghi
	Suppplemantary Table 3: Cis regulatory elements identified in the candidate genes of G. hirsutum
	3-AF1 binding site	3-AF3 binding site	5UTR Py-rich stretch	AAAC-motif	AACA_motif	AAGAA-motif	A-box	ABRE	ABRE3a	ABRE4	ACE	AC-II	AE-box	AP-1	ARE	as-1	AT~TATA-box	ATC-motif	ATCT-motif	AT-rich element	AT-rich sequence	AuxRR-core	Box 4	Box II	Box II -like sequence	Box III	box S	CAAT-box	CAG-motif	CARE	CAT-box	CCAAT-box	CCGTCC motif	CCGTCC-box	CGTCA-motif	chs-CMA1a	chs-CMA2a	chs-Unit 1 m1	circadian	CTAG-motif	dOCT	DRE core	DRE1	E2Fb	ERE	F-box	Gap-box	GARE-motif	GATA-motif
Ghi-ERF-10A.1							1	5							1	1												5					1	1	1		1			1		1
Ghi-ERF-10A.2																3												13							3
Ghi-ERF-10A.3								2	1	1						1												5							1
Ghi-ERF-10D.1															4	1											1	18							1		1			1
Ghi-ERF-10D.2						1		1							4	2												30							2													1	2
Ghi-ERF-10D.3						1										1				1							1	4							1							1
Ghi-ERF-10D.4																				1								11			1
Ghi-ERF-10D.5															2	2												9							2														1
Ghi-ERF-10D.6							1	6								1									1			5				1		1	1		1			1		1
Ghi-ERF-10D.7																3												12							3
Ghi-ERF-10D.8								2	1	1						1												6							1
Ghi-ERF-11A.1				1		1									3	1												14							1														2
Ghi-ERF-11A.10				1		1									3	3												24							3					1									1
Ghi-ERF-11A.11															1													2				1
Ghi-ERF-11A.2																1	1											8		1					1													1
Ghi-ERF-11A.3				1		1		2	1	1			1			3												16							3							1
Ghi-ERF-11A.4								1							1	3							1		1			11							3														1
Ghi-ERF-11A.5								2	1	1					1	2												6			1	1			2									1					2
Ghi-ERF-11A.6						2									1					1							1	19		1										1
Ghi-ERF-11A.7																1												4							1														2
Ghi-ERF-11A.8						1																						6				3
Ghi-ERF-11A.9				1		1									1													17																					2
Ghi-ERF-11D.1	1						2									2												6					2	2	2	1												1
Ghi-ERF-11D.10								1	1	1					1	2												6				1			2
Ghi-ERF-11D.11								2							1	1							1		1			11							1														1
Ghi-ERF-11D.12				1		1		2	1	1	1		1			3												15							3		1					1
Ghi-ERF-11D.13																												6									1
Ghi-ERF-11D.14								1							1	1	1				1							13			1				1		1
Ghi-ERF-11D.2																1	1											6							1					1								1
Ghi-ERF-11D.3							1																					2				1	1	1
Ghi-ERF-11D.4																2							1					4							2
Ghi-ERF-11D.5															1	1												7				1			1						1
Ghi-ERF-11D.6						2									2	2								1				23			1				2					1									1
Ghi-ERF-11D.7
Ghi-ERF-11D.8						1									1													2				1
Ghi-ERF-11D.9																						1						11									1
Ghi-ERF-12A.1						1		1																				9	1																	1
Ghi-ERF-12A.10						2										1												10							1
Ghi-ERF-12A.11															2													11									1
Ghi-ERF-12A.12															1					1								3			1																	1
Ghi-ERF-12A.13								1							2	1												18			1				1													2
Ghi-ERF-12A.14											1					1												11				1			1							1
Ghi-ERF-12A.15								2							1								1					6																				1
Ghi-ERF-12A.2																												22			1												1					1
Ghi-ERF-12A.3															2									1				14																					1
Ghi-ERF-12A.4																												5
Ghi-ERF-12A.5						2	1						1														1	3					1	1			1
Ghi-ERF-12A.6	1							1	1	1						4												23			1				4						1						1
Ghi-ERF-12A.7						1																						5
Ghi-ERF-12A.8																1												11							1		1			2
Ghi-ERF-12A.9						2						1			2	2	1	1										21				1			2
Ghi-ERF-12D.1						1	1																					4				2	1	1
Ghi-ERF-12D.10						1																						5
Ghi-ERF-12D.11																1												13			1				1		1			2
Ghi-ERF-12D.12								2					1															13			1
Ghi-ERF-12D.13						3		2							1	1												6							1
Ghi-ERF-12D.14								1							2													6																1
Ghi-ERF-12D.15						2						1			2	2	1	1										18				1			2														1
Ghi-ERF-12D.2																1												4							1							1							2
Ghi-ERF-12D.3						2									1					1							1	18												1
Ghi-ERF-12D.4						1		1																				6	1																	1
Ghi-ERF-12D.5																												22			1												1
Ghi-ERF-12D.6				1											3													15																					1
Ghi-ERF-12D.7								2	1	1																		2
Ghi-ERF-12D.8								1						1									1					5
Ghi-ERF-12D.9						2	1						1														1	2					1	1			1
Ghi-ERF-13A.1	1					1		1	1	1						3												23			1				3						1						1
Ghi-ERF-13A.2	2							2	1	1			1			4												24							4						2	1
Ghi-ERF-13A.3								2								1												6							1
Ghi-ERF-13A.4								1							1													4																1					1
Ghi-ERF-13D.1																1												12							1
Ghi-ERF-13D.2															2													10									1
Ghi-ERF-13D.3																1											1	6							1							1	1						2
Ghi-ERF-13D.4																				1								3			1
Ghi-ERF-1A.1						2		3							1	4												10							4		1												1
Ghi-ERF-1A.2								1								1												3				2			1
Ghi-ERF-1A.3						2									2													12																		2	1
Ghi-ERF-1A.4															1											1						17
Ghi-ERF-1A.5						2							1		2													11		1
Ghi-ERF-1D.1							1								1	1											1	7			1		1	1
Ghi-ERF-1D.2															4	1											1	15							1		1			1
Ghi-ERF-1D.3								1							5													33																				1	2
Ghi-ERF-2A.1								1								2						1						6							2
Ghi-ERF-2A.2																							1					3				1
Ghi-ERF-2A.3								2	1	1						1												5							1								1
Ghi-ERF-2A.4																1												9			1				1						1
Ghi-ERF-2A.5																1												8							1							1			1
Ghi-ERF-2A.6															2	1												17			1				1													1
Ghi-ERF-2A.7															1	3												4							3						1				1
Ghi-ERF-2A.8							1	2						1														15					1	1
Ghi-ERF-2D.1																2											1	5				1			2
Ghi-ERF-2D.2																1												6							1		1
Ghi-ERF-2D.3								2						1									1					6
Ghi-ERF-2D.4								1							1	1												7							1
Ghi-ERF-2D.5																1											1	6							1							1							2
Ghi-ERF-2D.6								1																				4																1					1
Ghi-ERF-2D.7						2		3							1	4												11							4		1					1							1
Ghi-ERF-3A.1							1	2	1	1						4							1					11			1		1	1	4							1						1
Ghi-ERF-3A.2						1									2													10				1										1
Ghi-ERF-3A.3						1		2	1	1	1				1	2											1	8							2
Ghi-ERF-3A.4											1					1												14				1			1							1
Ghi-ERF-3A.5															2	1												28							1
Ghi-ERF-3A.6						2												1									1	4				1																	1
Ghi-ERF-3A.7								1																				3																					3
Ghi-ERF-3D.1								1								1												3				2			1							1
Ghi-ERF-3D.2						1									2													13																		2	1
Ghi-ERF-3D.3															2											1		10
Ghi-ERF-3D.4						2							1		2													14		1
Ghi-ERF-3D.5								1								2						1						6							2
Ghi-ERF-3D.6																							1					9				1														1
Ghi-ERF-4A.1													2		3													24			2										1								1
Ghi-ERF-4A.2	1														3													11			3									2		1
Ghi-ERF-4A.3						1									1													9
Ghi-ERF-4A.4								2	1	1					2												1	5																1
Ghi-ERF-4A.5								1							1	3												7				3			3							1
Ghi-ERF-4D.1								2	1	1						1												5							1								1
Ghi-ERF-4D.2																1												11			1				1						1
Ghi-ERF-4D.3																1							1					7							1							1			1
Ghi-ERF-5A.1																2												4							2							1
Ghi-ERF-5A.2																1												3							1							1
Ghi-ERF-5A.3
Ghi-ERF-5A.4																												19																					2
Ghi-ERF-5A.5						1	1				1																1	12		1			1
Ghi-ERF-5A.6						1						1			1	1											1	13		1	1				1					1				1					1
Ghi-ERF-5A.7								1								3							3					8				5			3						2	2
Ghi-ERF-5A.8						1		1	1	1						3											1	6							3
Ghi-ERF-5D.1						1	1	1				1			2	3											1	28		1	1		1	1	3		2			1		1		1
Ghi-ERF-5D.10						1		1				1			1	2											1	14		1	1				2					1				1
Ghi-ERF-5D.2							1	1						1														14					1	1
Ghi-ERF-5D.3															2													27
Ghi-ERF-5D.4	1														3													9			1									2		1
Ghi-ERF-5D.5								2	1	1					2												1	6																1
Ghi-ERF-5D.6						1																						4
Ghi-ERF-5D.7															5							1					1	22																					2
Ghi-ERF-5D.8							2	3	1	1					2												1	3					2	2	2				1			1
Ghi-ERF-5D.9						1	1			1																	1	11		1			1	1
Ghi-ERF-6A.1								3							1	1							1					5							1													1
Ghi-ERF-6A.2								3																				12																				1
Ghi-ERF-6A.3						3										1												5				1			1	1													1
Ghi-ERF-6A.4								3							1	1									1			10							1	1								1				1
Ghi-ERF-6A.5								2								1												7							1
Ghi-ERF-6A.6							1							1		2												11					1	1	2				1
Ghi-ERF-6A.7	1							3	1	1			1		1	4												21			1	2			4						1
Ghi-ERF-6A.8						1		1							1													11										1							1				1
Ghi-ERF-6D.1							1								1	1											1	8					1	1	1
Ghi-ERF-6D.2																1							3					7				4			2							2
Ghi-ERF-6D.3						1		1	1	1																	1	5
Ghi-ERF-6D.4								3																				12
Ghi-ERF-6D.5																1												3				1			1	1													1
Ghi-ERF-6D.6																1												6							1	1								1				1
Ghi-ERF-6D.7							1							1		2												11					1	1	2				1
Ghi-ERF-6D.8								2	1	1					1	3												23			1	1			3						1					1	1
Ghi-ERF-7A.1					1	3		4	1	1					2	4												48		1	1				4		1					2		1				1	1
Ghi-ERF-7A.10																1												5							1
Ghi-ERF-7A.11															1	1												13							1
Ghi-ERF-7A.12								2								1												7							1													1
Ghi-ERF-7A.13								1	1	1																		5																					1
Ghi-ERF-7A.14						1																						8			1
Ghi-ERF-7A.2																1								1				8		1	1				1				1
Ghi-ERF-7A.3											1				1	3		1										19				1			3						1
Ghi-ERF-7A.4								1								3							1					3							3
Ghi-ERF-7A.5						1		1							1	1												5							1
Ghi-ERF-7A.6	1							3	1	1			1			2												25							2						1	1
Ghi-ERF-7A.7								2							1	1												4				2			1							1
Ghi-ERF-7A.8																1												8							1
Ghi-ERF-7A.9															1	1						1					1	9			1				1
Ghi-ERF-7D.1							1	2	1	1					2	5						1	1				2	46				1	1	1	5										1
Ghi-ERF-7D.10															1	1						1					1					11			1
Ghi-ERF-7D.11																1												9							1
Ghi-ERF-7D.12								1							1	1												12							1
Ghi-ERF-7D.13																1												5							1
Ghi-ERF-7D.2						1		1							2													10			1							1							1				1
Ghi-ERF-7D.3						2		1							1	1												10		1					1		1					2			1
Ghi-ERF-7D.4																1								1				8		1	1				1				1
Ghi-ERF-7D.5											1					3												20				1			3
Ghi-ERF-7D.6								1								4							1					3							4														1
Ghi-ERF-7D.7						1									1	2												7							2
Ghi-ERF-7D.8						1									2	2												20							2						1
Ghi-ERF-7D.9								1							1	3											1	4				2			3							1
Ghi-ERF-8A.1		1				2	4	6	3	3	1				6	8	1										1	69		1	4	3	4	4	8		1		2		2	1		1				1	4
Ghi-ERF-8A.10								5	2	2					6	5												51			4				5									1				1
Ghi-ERF-8A.11								4								3												47			3				3				2
Ghi-ERF-8A.12								1	1	1	1				5	2												5							2														1
Ghi-ERF-8A.13		1					2								1															1		9	2	2			1				1								1
Ghi-ERF-8A.14							1	1							2	1											1	6			1	1	1	1					1			1							2
Ghi-ERF-8A.15							1								1													5				1	1	1							1
Ghi-ERF-8A.2			1				1																				1	3		1											1		1		1
Ghi-ERF-8A.3								1	1	1					2		1											10									1
Ghi-ERF-8A.4															1	1												18							1				1	1								1
Ghi-ERF-8A.5							2	1	1	1						3												10					2	2	3
Ghi-ERF-8A.6																2												7							2		1					1
Ghi-ERF-8A.7						1		1			1				1	2			1					1				11				2			2						1
Ghi-ERF-8A.8													1		1	1												14							1
Ghi-ERF-8A.9							3									2												9					3	3	2
Ghi-ERF-8D.1						2		1							2	6			1					1				44			1	1			6		1				1
Ghi-ERF-8D.10						2										2												10							2		1
Ghi-ERF-8D.11								1							1	2			1					1				8				1			2						1
Ghi-ERF-8D.12						1									1	1												14							1
Ghi-ERF-8D.13																1												10							1
Ghi-ERF-8D.2								1	1	1																		6																					1
Ghi-ERF-8D.3								2								1												7							1													1
Ghi-ERF-8D.4								2							1	1		1										6							1
Ghi-ERF-8D.5	1					2		1	1	1						4												7							4
Ghi-ERF-8D.6			1			1										3											1	3		1	1				3						1		1		1
Ghi-ERF-8D.7								1	1	1					2													8									1
Ghi-ERF-8D.8															1	1												16							1				1	1								1
Ghi-ERF-8D.9							2	2	1	1					1	2												9					2	2	2
Ghi-ERF-9A.1							1																					2				1	1	1								1
Ghi-ERF-9A.2																1							1					8							1
Ghi-ERF-9A.3							1	1								1												7					1	1	1
Ghi-ERF-9A.4						1										1											1	5							1							1
Ghi-ERF-9A.5																				1								11			1
Ghi-ERF-9A.6															2	2												11				1			2														1
Ghi-ERF-9D.1								1	1	1						1												4				1			1
Ghi-ERF-9D.2								2	1	1					1													23			1									1	1							1	1
Ghi-ERF-9D.3								1								1												12			1				1				1
Ghi-ERF-9D.4		1					2								1													9		1			2	2							1								1
Ghi-ERF-9D.5							1	1							3		4										1	7				1	1	1					1			1							2
Ghi-ERF-9D.6							1	2								1												5					1	1	1
Ghi-ERF-9D.7																												9
[truncated: 56 more columns]
