# Supplementary material for: Genome-wide characterization and expression analysis of Erf gene family in cotton
Source: BMC Plant Biol. 2022 Mar 22;22:134. doi: 10.1186/s12870-022-03521-z (PMC8939120; doi:10.1186/s12870-022-03521-z)
Supplement: Supplementary file 5 — Additional file 5. [file 12870_2022_3521_MOESM5_ESM.xlsx]

## Sheet: Gar
Suppplemantary Table 5: Motif logo, motif name, motif width, motif similarity of G. arboreum
	Logo	Name	Alt. Name	Width	Motif Similarity Matrix
					1	2	3	4	5	6	7	8	9	10	11	12
1		RVWLGTFDTAEEAARAYDRAAFALRG	MEME-1	26	--	0.18	0.21	0.21	0.14	0.27	0.13	0.19	0.16	0.19	0.14	0.14
2		YRGVRRRPWGKWAAE	MEME-2	15	0.18	--	0.09	0.27	0.07	0.19	0.17	0.09	0.08	0.16	0.15	0.13
3		SKAKLNFPDEV	MEME-3	11	0.21	0.09	--	0.18	0.22	0.18	0.17	0.21	0.4	0.28	0.27	0.27
4		IRDPNKKG	MEME-4	8	0.21	0.27	0.18	--	0.14	0.32	0.36	0.34	0.24	0.38	0.29	0.27
5		KNVLVFEDLGDDYLEZLLESS	MEME-5	21	0.14	0.07	0.22	0.14	--	0.09	0.14	0.27	0.33	0.23	0.21	0.24
6		LPRPASTSPKDIQAAAAKAAA	MEME-6	21	0.27	0.19	0.18	0.32	0.09	--	0.14	0.16	0.17	0.25	0.18	0.25
7		KYDFEEGCSPVVALKKRHSLRKRSKSKKK	MEME-7	29	0.13	0.17	0.17	0.36	0.14	0.14	--	0.11	0.11	0.26	0.13	0.22
8		PEEWGDLPLNENDSZEMLLYGLLRDAPEE	MEME-8	29	0.19	0.09	0.21	0.34	0.27	0.16	0.11	--	0.25	0.23	0.18	0.16
9		SSSSEFVDEDALFDLPBLLIDMAEGML	MEME-9	27	0.16	0.08	0.4	0.24	0.33	0.17	0.11	0.25	--	0.21	0.18	0.23
10		GDCARLNALKNAVDAKIQAICQKVKRERAKKKAK	MEME-10	34	0.19	0.16	0.28	0.38	0.23	0.25	0.26	0.23	0.21	--	0.19	0.16
11		EAWFNAIPEGWGPGSPVWDDLDTTNNLLFPSNLPFTNQNQQZ	MEME-11	42	0.14	0.15	0.27	0.29	0.21	0.18	0.13	0.18	0.18	0.19	--	0.17
12		MQEINHPFGFNDGVNIGSSLSQLILSGGSNTLDSIFSRCAP	MEME-12	41	0.14	0.13	0.27	0.27	0.24	0.25	0.22	0.16	0.23	0.16	0.17	--

## Sheet: Gra
Suppplemantary Table 5: Motif logo, motif name, motif width, motif similarity of G. raimondii
	Logo	Name	Alt. Name	Width	Motif Similarity Matrix
					1	2	3	4	5	6	7	8	9	10	11	12
1		RVWLGTFDTAEEAARAYDRAAFKLRGSKAKLNFP	MEME-1	34	--	0.24	0.26	0.14	0.28	0.15	0.21	0.16	0.18	0.13	0.14	0.15
2		RPWGKWAAEIR	MEME-2	11	0.24	--	0.15	0.14	0.25	0.2	0.1	0.11	0.13	0.22	0.21	0.16
3		GKEKRYRGVRQ	MEME-3	11	0.26	0.15	--	0.1	0.33	0.24	0.23	0.15	0.22	0.19	0.17	0.17
4		KNVLVFEDLGDDYLEZLLTSS	MEME-4	21	0.14	0.14	0.1	--	0.11	0.19	0.28	0.28	0.3	0.22	0.22	0.18
5		LPRPASTSPKDIQAAAAKAAA	MEME-5	21	0.28	0.25	0.33	0.11	--	0.16	0.13	0.16	0.14	0.3	0.24	0.17
6		LREMKYRFEEGCSPVVALKKRHSLRKKSK	MEME-6	29	0.15	0.2	0.24	0.19	0.16	--	0.19	0.14	0.23	0.17	0.2	0.14
7		GDLPLNENDSZEMLLYGLLRD	MEME-7	21	0.21	0.1	0.23	0.28	0.13	0.19	--	0.29	0.27	0.24	0.25	0.26
8		EESSSSSEYVDEDALFDLPBLLVDMAEGM	MEME-8	29	0.16	0.11	0.15	0.28	0.16	0.14	0.29	--	0.28	0.22	0.2	0.16
9		ESSSEDSSALDSIRQHLLGDF	MEME-9	21	0.18	0.13	0.22	0.3	0.14	0.23	0.27	0.28	--	0.28	0.25	0.23
10		NQWINEPKPEVSTSPSQSLYSQTSTSGSCLTLSNFNCLDDDDFFNFSPNF	MEME-10	50	0.13	0.22	0.19	0.22	0.3	0.17	0.24	0.22	0.28	--	0.26	0.19
11		MQEINHPFGFNDGVDIGSSLSQLILSGGSNTLDSIFSRCAP	MEME-11	41	0.14	0.21	0.17	0.22	0.24	0.2	0.25	0.2	0.25	0.26	--	0.16
12		EAWFNAIPEGWGPGSPVWDDLDATNNLLFPSNLPFTNQNQQ	MEME-12	41	0.15	0.16	0.17	0.18	0.17	0.14	0.26	0.16	0.23	0.19	0.16	--

## Sheet: Ghi
Suppplemantary Table 5: Motif logo, motif name, motif width, motif similarity of G. hirsutum
	Logo	Name	Alt. Name	Width	Motif Similarity Matrix
					1	2	3	4	5	6	7	8	9	10	11	12
1		RVWLGTFDTAEEAARAYDRAA	MEME-1	21	--	0.23	0.1	0.2	0.12	0.22	0.13	0.19	0.13	0.16	0.14	0.17
2		RPWGKWAAEIR	MEME-2	11	0.23	--	0.13	0.16	0.13	0.22	0.2	0.09	0.06	0.2	0.08	0.14
3		FKLRGSKAKLNFPLEVVSLPL	MEME-3	21	0.1	0.13	--	0.21	0.15	0.14	0.18	0.15	0.25	0.15	0.11	0.13
4		SKEKRYRGVRQ	MEME-4	11	0.2	0.16	0.21	--	0.1	0.32	0.22	0.2	0.14	0.17	0.23	0.16
5		KNVLVFEDLGADYLEZLLSSS	MEME-5	21	0.12	0.13	0.15	0.1	--	0.09	0.15	0.26	0.27	0.21	0.36	0.17
6		PASTSPKDIQAAAAKAAASVV	MEME-6	21	0.22	0.22	0.14	0.32	0.09	--	0.15	0.12	0.17	0.17	0.18	0.21
7		REMNYRFEEGCSPVVALKKRYSLRKRSKS	MEME-7	29	0.13	0.2	0.18	0.22	0.15	0.15	--	0.14	0.14	0.14	0.28	0.11
8		DDLPLNENDSZEMLWLGLLRD	MEME-8	21	0.19	0.09	0.15	0.2	0.26	0.12	0.14	--	0.28	0.28	0.3	0.24
9		YVDEDALFDLPBLLVDMAEGM	MEME-9	21	0.13	0.06	0.25	0.14	0.27	0.17	0.14	0.28	--	0.23	0.18	0.17
10		VTKARDNGDAPLTPSNWTSFLDWDNETKGJFNVPLLSPLG	MEME-10	40	0.16	0.2	0.15	0.17	0.21	0.17	0.14	0.28	0.23	--	0.25	0.18
11		DLAALQSIRQHLLGD	MEME-11	15	0.14	0.08	0.11	0.23	0.36	0.18	0.28	0.3	0.18	0.25	--	0.21
12		EAWFNAIPEGWGPGSPVWDDLDTTNNLLLPSN	MEME-12	32	0.17	0.14	0.13	0.16	0.17	0.21	0.11	0.24	0.17	0.18	0.21	--

## Sheet: Gba
Suppplemantary Table 5: Motif logo, motif name, motif width, motif similarity of G. barbadense
					Motif Similarity Matrix
					1	2	3	4	5	6	7	8	9	10	11	12
1		RVWLGTFDTAEEAARAYDRAAFKLRG	MEME-1	26	--	0.18	0.25	0.19	0.12	0.17	0.24	0.17	0.16	0.14	0.15	0.16
2		YRGVRQRPWGKWAAE	MEME-2	15	0.18	--	0.09	0.31	0.07	0.17	0.18	0.09	0.19	0.11	0.13	0.19
3		SKAKLNFPLEV	MEME-3	11	0.25	0.09	--	0.17	0.24	0.26	0.25	0.18	0.22	0.18	0.37	0.29
4		IRDPTKKG	MEME-4	8	0.19	0.31	0.17	--	0.16	0.41	0.29	0.23	0.26	0.23	0.23	0.24
5		KNVVVFEDLGADYLEZLLTSS	MEME-5	21	0.12	0.07	0.24	0.16	--	0.23	0.13	0.26	0.22	0.29	0.31	0.13
6		VRESLREMNYGFEEGCSPVLALKKRHSLRRKSGSSKKKKKQ	MEME-6	41	0.17	0.17	0.26	0.41	0.23	--	0.18	0.15	0.18	0.21	0.1	0.13
7		PRPASTSPKDIQAAAAKAAAS	MEME-7	21	0.24	0.18	0.25	0.29	0.13	0.18	--	0.13	0.21	0.12	0.21	0.2
8		ELPFNENDSEEMLLYGLLNDA	MEME-8	21	0.17	0.09	0.18	0.23	0.26	0.15	0.13	--	0.15	0.23	0.25	0.14
9		WLRINQSLTNDQSKGFSDYWLSTTKTHPMKYSGRRLQNQHQKGYSSPGKL	MEME-9	50	0.16	0.19	0.22	0.26	0.22	0.18	0.21	0.15	--	0.19	0.11	0.13
10		ETSSEDSSALESIRQHLLGDF	MEME-10	21	0.14	0.11	0.18	0.23	0.29	0.21	0.12	0.23	0.19	--	0.29	0.22
11		EEPTSTEEFVDEDVILBMPNLLVDMAEGMLVSPPRWSSTPS	MEME-11	41	0.15	0.13	0.37	0.23	0.31	0.1	0.21	0.25	0.11	0.29	--	0.2
12		HRRLYPMGDFEDPEVNPQRPTRSSMSSTVESFSGPRPTQPP	MEME-12	41	0.16	0.19	0.29	0.24	0.13	0.13	0.2	0.14	0.13	0.22	0.2	--
